# Supplementary material for: PPARγ Targets-Derived Diagnostic and Prognostic Index for Papillary Thyroid Cancer
Source: Cancers (Basel). 2021 Oct 12;13(20):5110. doi: 10.3390/cancers13205110 (PMC8533916; doi:10.3390/cancers13205110)
Supplement: Supplementary file 1 [file cancers-13-05110-s001.zip]

Archive with 7 entries (7 files):
- suppl figures.pdf
- Table S1.xlsx
- Table S2.xlsx
- Table S3.xlsx
- Table S4.xlsx
- Table S5.xlsx
- Table S6.xlsx
