# Supplementary material for: PPARγ Targets-Derived Diagnostic and Prognostic Index for Papillary Thyroid Cancer
Source: Cancers (Basel). 2021 Oct 12;13(20):5110. doi: 10.3390/cancers13205110 (PMC8533916; doi:10.3390/cancers13205110)
Supplement: Supplementary file 1 [file cancers-13-05110-s001.zip › Table S1.xlsx]

## Sheet: Table S1
Table S1: The clinicopathologic characteristics of the patients and tumors.
	TP1		TP2		TP3
Gender	M	M	M	M	F	F
Age	36	36	24	24	18	18
Surgical extent	Bilateral total thyroidectomy c CCND	Bilateral total thyroidectomy c CCND, Radical neck dissection left	Bilateral total thyroidectomy c CCND	Bilateral total thyroidectomy c CCND, Radical neck dissection right	Bilateral total thyroidectomy c CCND	Bilateral total thyroidectomy c CCND, bilateral radical neck dissection, mediastinal dissection
Pathology	classical papillary thyroid carcinoma	classical papillary thyroid carcinoma	classical papillary thyroid carcinoma	classical papillary thyroid carcinoma	classical papillary thyroid carcinoma	diffuse sclerosing variant of papillary thyroid carcinoma
Cancer size (cm)	0.6	0.8	0.9	0.5	0.2	3.2
multiplicity	no	bilateral	unilateral	no	no	bilateral
capsular invasion	no	no	yes	yes	no	yes
central lymph node metastasis (positive/retrieved lymph nodes)	1/7	19/25	7/11	8/15	1/12	8/9
Lateral lymph node metastasis (positive/retrieved lymph nodes)		7/30		5/47		29/73
recurrence	0	0		0	0	1
