# Supplementary material for: PPARγ Targets-Derived Diagnostic and Prognostic Index for Papillary Thyroid Cancer
Source: Cancers (Basel). 2021 Oct 12;13(20):5110. doi: 10.3390/cancers13205110 (PMC8533916; doi:10.3390/cancers13205110)
Supplement: Supplementary file 1 [file cancers-13-05110-s001.zip › Table S2.xlsx]

## Sheet: Coding exons
Table S2: Target and probe details
TargetID	Interval	Regions	Size	Databases	Coverage	HighCoverage	LowCoverage
AKT1	chr14:105235913-105258990	14	1764	CCDS, Ensembl, Gencode, RefSeq	100	14	0
APC	chr5:112043405-112198243	20	9240	CCDS, Ensembl, Gencode, RefSeq, VEGA	99.4589	19	1
ARID1A	chr1:27022885-27107257	21	7364	CCDS, Ensembl, Gencode, RefSeq, VEGA	100	21	0
ARID2	chr12:46123610-46298871	24	6067	CCDS, Ensembl, Gencode, RefSeq, VEGA	99.011	23	1
ASXL1	chr20:30946569-31025151	17	5060	CCDS, Ensembl, Gencode, RefSeq, VEGA	99.4862	16	1
ATM	chr11:108098342-108236245	62	10411	CCDS, Ensembl, Gencode, RefSeq	100	62	0
ATRX	chrX:76763819-77041497	36	8263	CCDS, Ensembl, Gencode, RefSeq, VEGA	100	36	0
AXIN1	chr16:338112-397035	10	2847	CCDS, Ensembl, Gencode, RefSeq, VEGA	100	10	0
BCOR	chrX:39909159-39937192	15	5648	CCDS, Ensembl, Gencode, RefSeq, VEGA	100	15	0
BCORL1	chrX:129139198-129190121	14	5690	CCDS, Ensembl, Gencode, RefSeq, VEGA	100	14	0
BRAF	chr7:140426284-140624513	21	2799	CCDS, Ensembl, Gencode, RefSeq, VEGA	100	21	0
CCDC6	chr10:61552665-61666192	9	1605	CCDS, Ensembl, Gencode, RefSeq, VEGA	100	9	0
CD274	chr9:5456104-5467872	6	1049	CCDS, Ensembl, Gencode, RefSeq, VEGA	100	6	0
CDH1	chr16:68771309-68867412	16	3036	CCDS, Ensembl, Gencode, RefSeq, VEGA	100	16	0
CDKN1B	chr12:12870764-12874151	3	800	CCDS, Ensembl, Gencode, RefSeq, VEGA	100	3	0
CDKN2A	chr9:21968198-21994463	6	1248	CCDS, Ensembl, Gencode, RefSeq, VEGA	100	6	0
CDKN2C	chr1:51436031-51439952	2	547	CCDS, Ensembl, Gencode, RefSeq, VEGA	100	2	0
CHD4	chr12:6679832-6715549	38	6583	CCDS, Ensembl, Gencode, RefSeq	100	38	0
CHEK2	chr22:29083875-29133281	20	2326	CCDS, Ensembl, Gencode, RefSeq, VEGA	86.1995	16	4
CREBBP	chr16:3777709-3929927	31	7988	CCDS, Ensembl, Gencode, RefSeq, VEGA	100	31	0
CSF1R	chr5:149433622-149466000	22	3443	CCDS, Ensembl, Gencode, RefSeq, VEGA	100	22	0
CTNNA2	chr2:79750329-80875007	22	3581	CCDS, Ensembl, Gencode, RefSeq, VEGA	100	22	0
DICER1	chr14:95556825-95599805	26	6342	CCDS, Ensembl, Gencode, RefSeq	100	26	0
DNMT3A	chr2:25457138-25536863	25	3388	CCDS, Ensembl, Gencode, RefSeq, VEGA	100	25	0
EGFR	chr7:55086961-55273320	31	4704	CCDS, Ensembl, Gencode, RefSeq, VEGA	100	31	0
EIF1AX	chrX:20146414-20159768	7	575	CCDS, Ensembl, Gencode, RefSeq, VEGA	100	7	0
EP300	chr22:41488999-41574970	31	7865	CCDS, Ensembl, Gencode, RefSeq, VEGA	100	31	0
ERCC4	chr16:14014013-14042214	12	3033	CCDS, Ensembl, Gencode, RefSeq, VEGA	100	12	0
FGFR1	chr8:38271136-38318634	21	3321	CCDS, Ensembl, Gencode, RefSeq, VEGA	100	21	0
FGFR3	chr4:1795652-1809025	18	2961	CCDS, Ensembl, Gencode, RefSeq, VEGA	100	18	0
FLCN	chr17:17116959-17131461	11	2316	CCDS, Ensembl, Gencode, RefSeq, VEGA	100	11	0
FLT1	chr13:28877294-29068990	33	4955	CCDS, Ensembl, Gencode, RefSeq, VEGA	97.8607	32	1
FLT4	chr5:180030182-180076555	32	4764	CCDS, Ensembl, Gencode, RefSeq, VEGA	98.4887	30	2
FN1	chr2:216226268-216300535	46	8387	CCDS, Ensembl, Gencode, RefSeq, VEGA	100	46	0
GRIN2A	chr16:9856996-10274278	12	4635	CCDS, Ensembl, Gencode, RefSeq, VEGA	100	12	0
HRAS	chr11:532626-534332	5	752	CCDS, Ensembl, Gencode, RefSeq, VEGA	100	5	0
IDH1	chr2:209101793-209116285	8	1408	CCDS, Ensembl, Gencode, RefSeq, VEGA	100	8	0
ITK	chr5:156607979-156679698	18	2249	CCDS, Ensembl, Gencode, RefSeq, VEGA	97.9547	17	1
KDR	chr4:55946098-55991470	30	4671	CCDS, Ensembl, Gencode, RefSeq, VEGA	100	30	0
KIT	chr4:55524172-55604733	21	3351	CCDS, Ensembl, Gencode, RefSeq, VEGA	100	21	0
KMT2A	chr11:118307218-118392897	38	12842	CCDS, Ensembl, Gencode, RefSeq	100	38	0
KMT2D	chr12:49415553-49449117	55	17762	CCDS, Ensembl, Gencode, RefSeq	99.5721	54	1
KRAS	chr12:25362719-25398328	6	828	CCDS, Ensembl, Gencode, RefSeq	100	6	0
LATS1	chr6:149982855-150039180	9	3882	CCDS, Ensembl, Gencode, RefSeq	100	9	0
LATS2	chr13:21548999-21620175	7	3407	CCDS, Ensembl, Gencode, RefSeq, VEGA	100	7	0
LCK	chr1:32739789-32751327	11	2146	CCDS, Ensembl, Gencode, RefSeq, VEGA	100	11	0
MAP2K1	chr15:66679676-66782963	12	1462	CCDS, Ensembl, Gencode, RefSeq, VEGA	100	12	0
MAPK1	chr22:22123483-22221740	8	1243	CCDS, Ensembl, Gencode, RefSeq, VEGA	100	8	0
MAPK3	chr16:30127979-30134540	8	1375	CCDS, Ensembl, Gencode, RefSeq, VEGA	100	8	0
MEN1	chr11:64571796-64577591	9	2028	CCDS, Ensembl, Gencode, RefSeq, VEGA	100	9	0
MET	chr7:116335801-116436188	21	4779	CCDS, Ensembl, Gencode, RefSeq, VEGA	98.6817	20	1
MSH2	chr2:47630321-47739583	17	3277	CCDS, Ensembl, Gencode, RefSeq, VEGA	100	17	0
MTOR	chr1:11167532-11319476	57	8790	CCDS, Ensembl, Gencode, RefSeq, VEGA	100	57	0
NF1	chr17:29422216-29705959	63	10271	CCDS, Ensembl, Gencode, RefSeq, VEGA	100	63	0
NF2	chr22:29999978-30090801	17	2164	CCDS, Ensembl, Gencode, RefSeq, VEGA	100	17	0
NOTCH1	chr9:139390513-139440248	34	8348	CCDS, Ensembl, Gencode, RefSeq, VEGA	100	34	0
NRAS	chr1:115251146-115258791	4	650	CCDS, Ensembl, Gencode, RefSeq, VEGA	100	4	0
PBRM1	chr3:52582069-52713737	31	5735	CCDS, Ensembl, Gencode, RefSeq, VEGA	98.1517	30	1
PDCD1	chr2:242793200-242801000	5	967	CCDS, Ensembl, Gencode, RefSeq, VEGA	100	5	0
PDGFRA	chr4:55106210-55161449	24	3930	CCDS, Ensembl, Gencode, RefSeq, VEGA	97.888	23	1
PDGFRB	chr5:149495316-149516620	22	3795	CCDS, Ensembl, Gencode, RefSeq, VEGA	100	22	0
PIK3CA	chr3:178916604-178952162	20	3609	CCDS, Ensembl, Gencode, RefSeq, VEGA	100	20	0
PPARGC1A	chr4:23797435-23891590	14	2803	CCDS, Ensembl, Gencode, RefSeq, VEGA	100	14	0
PTCH1	chr9:98209184-98279112	26	5200	CCDS, Ensembl, Gencode, RefSeq, VEGA	100	26	0
PTEN	chr10:89623697-89725239	9	1912	CCDS, Ensembl, Gencode, RefSeq, VEGA	100	9	0
RB1	chr13:48878039-49054217	27	3327	CCDS, Ensembl, Gencode, RefSeq, VEGA	100	27	0
RBM10	chrX:47004836-47046008	24	3468	CCDS, Ensembl, Gencode, RefSeq, VEGA	100	24	0
RET	chr10:43572697-43623727	20	3777	CCDS, Ensembl, Gencode, RefSeq, VEGA	100	20	0
RNF43	chr17:56432294-56492948	9	2834	CCDS, Ensembl, Gencode, RefSeq	100	9	0
SETD2	chr3:47058573-47205424	23	8200	CCDS, Ensembl, Gencode, RefSeq, VEGA	100	23	0
SMARCB1	chr22:24129347-24176377	9	1392	CCDS, Ensembl, Gencode, RefSeq, VEGA	100	9	0
SNAI1	chr20:48599587-48604603	3	855	CCDS, Ensembl, Gencode, RefSeq, VEGA	100	3	0
SPOP	chr17:47677730-47700182	12	1441	CCDS, Ensembl, Gencode, RefSeq, VEGA	100	12	0
STK11	chr19:1206903-1227866	11	1819	CCDS, Ensembl, Gencode, RefSeq	100	11	0
STRN	chr2:37076589-37193616	18	2703	CCDS, Ensembl, Gencode, RefSeq, VEGA	100	18	0
TET2	chr4:106111617-106197686	10	6365	CCDS, Ensembl, Gencode, RefSeq, VEGA	100	10	0
THADA	chr2:43393790-43819541	40	7135	CCDS, Ensembl, Gencode, RefSeq, VEGA	98.2341	39	1
TOP2A	chr17:38545761-38574053	35	5296	CCDS, Ensembl, Gencode, RefSeq, VEGA	100	35	0
TSC2	chr16:2098261-2138621	43	6592	CCDS, Ensembl, Gencode, RefSeq, VEGA	100	43	0
TUBA1A	chr12:49578783-49582772	4	1591	CCDS, Ensembl, Gencode, RefSeq	100	4	0
TUBA1B	chr12:49521731-49525093	5	1603	CCDS, Ensembl, Gencode, RefSeq	100	5	0
TUBA1C	chr12:49621727-49667020	7	1893	CCDS, Ensembl, Gencode, RefSeq	92.71	6	1
TUBA3C	chr13:19747993-19755897	5	1453	CCDS, Ensembl, Gencode, RefSeq, VEGA	100	5	0
TUBA3E	chr2:130949394-130955943	5	1453	CCDS, Ensembl, Gencode, RefSeq, VEGA	100	5	0
TUBA4A	chr2:220115064-220118590	6	1548	CCDS, Ensembl, Gencode, RefSeq, VEGA	100	6	0
TUBB	chr6:30688274-30692184	6	1575	CCDS, Ensembl, Gencode, RefSeq, VEGA	98.5397	5	1
TUBB1	chr20:57594568-57599848	4	1436	CCDS, Ensembl, Gencode, RefSeq, VEGA	100	4	0
TUBB2A	chr6:3154087-3157707	4	1440	CCDS, Ensembl, Gencode, RefSeq	100	4	0
TUBB2B	chr6:3224975-3227787	4	1418	CCDS, Ensembl, Gencode, RefSeq, VEGA	100	4	0
TUBB3	chr16:89985657-90004958	11	3282	CCDS, Ensembl, Gencode, RefSeq, VEGA	100	11	0
TUBB4A	chr19:6495165-6502732	7	1772	CCDS, Ensembl, Gencode, RefSeq	92.6072	5	2
TUBB4B	chr9:140135803-140138018	4	1418	CCDS, Ensembl, Gencode, RefSeq	100	4	0
TUBB6	chr18:12308282-12344065	10	1919	CCDS, Ensembl, Gencode, RefSeq, VEGA	100	10	0
TUBB8	chr10:92987-95188	4	1415	CCDS, Ensembl, Gencode, RefSeq	100	4	0
VIM	chr10:17271412-17279280	9	1685	CCDS, Ensembl, Gencode, RefSeq, VEGA	100	9	0
ZEB1	chr10:31608154-31816202	14	4047	CCDS, Ensembl, Gencode, RefSeq, VEGA	98.0726	13	1

## Sheet: Fusion
TargetID	Interval	Regions	Size	Databases	Coverage	HighCoverage	LowCoverage
ALK	chr2:29415630-30144487	1	728858	CCDS, Ensembl, Gencode, RefSeq, VEGA	88.7513	0	1
BRAF	chr7:140419117-140624574	1	205458	CCDS, Ensembl, Gencode, RefSeq, VEGA	74.9243	0	1
HRAS	chr11:532232-537297	1	5066	CCDS, Ensembl, Gencode, RefSeq, VEGA	98.638	1	0
KRAS	chr12:25357713-25403880	1	46168	CCDS, Ensembl, Gencode, RefSeq	86.2849	0	1
NRAS	chr1:115247075-115259525	1	12451	CCDS, Ensembl, Gencode, RefSeq, VEGA	88.6435	0	1
NTRK1	chr1:156785422-156851652	1	66231	CCDS, Ensembl, Gencode, RefSeq, VEGA	88.0977	0	1
NTRK3	chr15:88402972-88800009	1	397038	CCDS, Ensembl, Gencode, RefSeq, VEGA	93.6714	1	0
PIK3CA	chr3:178865892-178957891	1	92000	CCDS, Ensembl, Gencode, RefSeq, VEGA	84.463	0	1
PPARG	chr3:12328857-12475865	1	147009	CCDS, Ensembl, Gencode, RefSeq, VEGA	86.8471	0	1
RET	chr10:43572465-43625809	1	53345	CCDS, Ensembl, Gencode, RefSeq, VEGA	94.14	1	0
TERT	chr5:1253252-1295194	1	41943	CCDS, Ensembl, Gencode, RefSeq, VEGA	95.5416	1	0
TP53	chr17:7565087-7590878	1	25792	CCDS, Ensembl, Gencode, RefSeq, VEGA	56.9556	0	1
U2AF1	chr21:44513056-44527707	1	14652	CCDS, Ensembl, Gencode, RefSeq, VEGA	96.0824	1	0

## Sheet: Sheet2
AKT1
ALK
APC
ARID1A
ARID2
ASXL1
ATM
ATRX
AXIN1
BCOR
BCORL1
BRAF
BRAF
CCDC6
CD274
CDH1
CDKN1B
CDKN2A
CDKN2C
CHD4
CHEK2
CREBBP
CSF1R
CTNNA2
DICER1
DNMT3A
EGFR
EIF1AX
EP300
ERCC4
FGFR1
FGFR3
FLCN
FLT1
FLT4
FN1
GRIN2A
HRAS
HRAS
IDH1
ITK
KDR
KIT
KMT2A
KMT2D
KRAS
KRAS
LATS1
LATS2
LCK
MAP2K1
MAPK1
MAPK3
MEN1
MET
MSH2
MTOR
NF1
NF2
NOTCH1
NRAS
NRAS
NTRK1
NTRK3
PBRM1
PDCD1
PDGFRA
PDGFRB
PIK3CA
PIK3CA
PPARG
PPARGC1A
PTCH1
PTEN
RB1
RBM10
RET
RET
RNF43
SETD2
SMARCB1
SNAI1
SPOP
STK11
STRN
TERT
TET2
THADA
TOP2A
TP53
TSC2
TUBA1A
TUBA1B
TUBA1C
TUBA3C
TUBA3E
TUBA4A
TUBB
TUBB1
TUBB2A
TUBB2B
TUBB3
TUBB4A
TUBB4B
TUBB6
TUBB8
U2AF1
VIM
ZEB1
