# Supplementary material for: PPARγ Targets-Derived Diagnostic and Prognostic Index for Papillary Thyroid Cancer
Source: Cancers (Basel). 2021 Oct 12;13(20):5110. doi: 10.3390/cancers13205110 (PMC8533916; doi:10.3390/cancers13205110)
Supplement: Supplementary file 1 [file cancers-13-05110-s001.zip › Table S3.xlsx]

## Sheet: Assigned cell type
Table S3: A list of single cells annotated with Seurat cluster and cell type.
Cell	seurat_clusters	Cell type
Male.7	0	0_T_cell
Male.10	0	0_T_cell
Male.12	7	5_1_endothelial
Male.14	7	5_1_endothelial
Male.16	0	0_T_cell
Male.23	0	0_T_cell
Male.30	0	0_T_cell
Male.38	8	0_2_group1_ILC
Male.42	8	0_2_group1_ILC
Male.48	8	0_2_group1_ILC
Male.50	12	5_fibroblast
Male.52	0	0_T_cell
Male.54	0	0_T_cell
Male.55	0	0_T_cell
Male.59	0	0_T_cell
Male.60	0	0_T_cell
Male.66	10	8_epithelial
Male.70	8	0_2_group1_ILC
Male.71	0	0_T_cell
Male.72	7	5_1_endothelial
Male.73	0	0_T_cell
Male.75	0	0_T_cell
Male.86	0	0_T_cell
Male.87	0	0_T_cell
Male.97	7	5_1_endothelial
Male.99	0	0_T_cell
Male.102	8	0_2_group1_ILC
Male.103	7	5_1_endothelial
Male.107	13	6_epithelial
Male.108	0	0_T_cell
Male.109	7	5_1_endothelial
Male.116	0	0_T_cell
Male.118	0	0_T_cell
Male.127	0	0_T_cell
Male.128	0	0_T_cell
Male.132	8	0_2_group1_ILC
Male.137	8	0_2_group1_ILC
Male.139	0	0_T_cell
Male.140	0	0_T_cell
Male.149	13	6_epithelial
Male.157	10	8_epithelial
Male.163	7	5_1_endothelial
Male.167	10	8_epithelial
Male.168	0	0_T_cell
Male.174	0	0_T_cell
Male.176	0	0_T_cell
Male.183	5	0_0_pericytes
Male.184	13	6_epithelial
Male.185	8	0_2_group1_ILC
Male.188	8	0_2_group1_ILC
Male.189	10	8_epithelial
Male.191	7	5_1_endothelial
Male.192	7	5_1_endothelial
Male.195	0	0_T_cell
Male.198	0	0_T_cell
Male.200	0	0_T_cell
Male.203	8	0_2_group1_ILC
Male.207	8	0_2_group1_ILC
Male.208	13	6_epithelial
Male.209	7	5_1_endothelial
Male.210	0	0_T_cell
Male.224	10	8_epithelial
Male.230	0	0_T_cell
Male.237	0	0_T_cell
Male.239	10	8_epithelial
Male.240	0	0_T_cell
Male.241	0	0_T_cell
Male.244	0	0_T_cell
Male.246	0	0_T_cell
Male.249	7	5_1_endothelial
Male.259	0	0_T_cell
Male.267	0	0_T_cell
Male.269	8	0_2_group1_ILC
Male.281	8	0_2_group1_ILC
Male.288	0	0_T_cell
Male.293	11	9_macrophages
Male.294	11	9_macrophages
Male.296	8	0_2_group1_ILC
Male.300	8	0_2_group1_ILC
Male.307	10	8_epithelial
Male.309	0	0_T_cell
Male.310	8	0_2_group1_ILC
Male.311	14	7_epithelial
Male.320	0	0_T_cell
Male.324	7	5_1_endothelial
Male.333	10	8_epithelial
Male.341	0	0_T_cell
Male.345	3	1_T_cell
Male.359	8	0_2_group1_ILC
Male.363	0	0_T_cell
Male.369	3	1_T_cell
Male.374	3	1_T_cell
Male.377	0	0_T_cell
Male.382	0	0_T_cell
Male.384	0	0_T_cell
Male.393	0	0_T_cell
Male.395	7	5_1_endothelial
Male.398	13	6_epithelial
Male.401	10	8_epithelial
Male.402	0	0_T_cell
Male.405	12	5_fibroblast
Male.409	0	0_T_cell
Male.410	0	0_T_cell
Male.416	7	5_1_endothelial
Male.417	0	0_T_cell
Male.418	0	0_T_cell
Male.420	8	0_2_group1_ILC
Male.428	0	0_T_cell
Male.432	0	0_T_cell
Male.434	0	0_T_cell
Male.436	8	0_2_group1_ILC
Male.437	12	5_fibroblast
Male.443	0	0_T_cell
Male.445	10	8_epithelial
Male.448	0	0_T_cell
Male.452	0	0_T_cell
Male.456	0	0_T_cell
Male.458	13	6_epithelial
Male.460	0	0_T_cell
Male.462	0	0_T_cell
Male.465	0	0_T_cell
Male.467	7	5_1_endothelial
Male.468	8	0_2_group1_ILC
Male.469	10	8_epithelial
Male.481	0	0_T_cell
Male.486	0	0_T_cell
Male.490	0	0_T_cell
Male.493	0	0_T_cell
Male.494	0	0_T_cell
Male.500	0	0_T_cell
Male.506	0	0_T_cell
Male.508	8	0_2_group1_ILC
Male.512	0	0_T_cell
Male.520	8	0_2_group1_ILC
Male.522	0	0_T_cell
Male.523	13	6_epithelial
Male.539	0	0_T_cell
Male.542	7	5_1_endothelial
Male.546	12	5_fibroblast
Male.548	7	5_1_endothelial
Male.560	0	0_T_cell
Male.561	8	0_2_group1_ILC
Male.583	0	0_T_cell
Male.585	8	0_2_group1_ILC
Male.588	0	0_T_cell
Male.591	8	0_2_group1_ILC
Male.592	0	0_T_cell
Male.603	0	0_T_cell
Male.618	7	5_1_endothelial
Male.620	5	0_0_pericytes
Male.625	10	8_epithelial
Male.634	0	0_T_cell
Male.639	0	0_T_cell
Male.651	7	5_1_endothelial
Male.659	8	0_2_group1_ILC
Male.662	0	0_T_cell
Male.663	0	0_T_cell
Male.668	2	3_B_cell
Male.669	0	0_T_cell
Male.674	13	6_epithelial
Male.678	8	0_2_group1_ILC
Male.679	0	0_T_cell
Male.683	7	5_1_endothelial
Male.693	7	5_1_endothelial
Male.699	0	0_T_cell
Male.702	0	0_T_cell
Male.706	0	0_T_cell
Male.723	7	5_1_endothelial
Male.726	11	9_macrophages
Male.728	10	8_epithelial
Male.732	0	0_T_cell
Male.734	7	5_1_endothelial
Male.737	3	1_T_cell
Male.739	3	1_T_cell
Male.749	10	8_epithelial
Male.750	7	5_1_endothelial
Male.751	8	0_2_group1_ILC
Male.757	0	0_T_cell
Male.764	8	0_2_group1_ILC
Male.769	10	8_epithelial
Male.772	13	6_epithelial
Male.778	12	5_fibroblast
Male.782	8	0_2_group1_ILC
Male.784	0	0_T_cell
Male.786	0	0_T_cell
Male.793	0	0_T_cell
Male.804	13	6_epithelial
Male.806	9	5_2_endothelial
Male.810	10	8_epithelial
Male.811	0	0_T_cell
Male.820	7	5_1_endothelial
Male.822	10	8_epithelial
Male.824	0	0_T_cell
Male.827	10	8_epithelial
Male.830	8	0_2_group1_ILC
Male.833	8	0_2_group1_ILC
Male.838	8	0_2_group1_ILC
Male.842	8	0_2_group1_ILC
Male.848	7	5_1_endothelial
Male.850	10	8_epithelial
Male.861	7	5_1_endothelial
Male.862	7	5_1_endothelial
Male.873	0	0_T_cell
Male.874	8	0_2_group1_ILC
Male.903	10	8_epithelial
Male.905	12	5_fibroblast
Male.908	10	8_epithelial
Male.913	8	0_2_group1_ILC
Male.917	8	0_2_group1_ILC
Male.918	8	0_2_group1_ILC
Male.920	0	0_T_cell
Male.927	11	9_macrophages
Male.929	0	0_T_cell
Male.939	7	5_1_endothelial
Male.940	0	0_T_cell
Male.941	13	6_epithelial
Male.944	0	0_T_cell
Male.946	13	6_epithelial
Male.949	0	0_T_cell
Male.950	12	5_fibroblast
Male.951	8	0_2_group1_ILC
Male.953	3	1_T_cell
Male.954	10	8_epithelial
Male.961	8	0_2_group1_ILC
Male.967	7	5_1_endothelial
Male.972	0	0_T_cell
Male.990	7	5_1_endothelial
Male.993	11	9_macrophages
Male.994	7	5_1_endothelial
Male.995	0	0_T_cell
Male.996	12	5_fibroblast
Male.1007	0	0_T_cell
Male.1008	10	8_epithelial
Male.1015	0	0_T_cell
Male.1030	8	0_2_group1_ILC
Male.1033	0	0_T_cell
Male.1041	10	8_epithelial
Male.1065	0	0_T_cell
Male.1072	5	0_0_pericytes
Male.1074	7	5_1_endothelial
Male.1076	0	0_T_cell
Male.1081	0	0_T_cell
Male.1087	0	0_T_cell
Male.1089	0	0_T_cell
Male.1090	8	0_2_group1_ILC
Male.1095	0	0_T_cell
Male.1101	8	0_2_group1_ILC
Male.1105	10	8_epithelial
Male.1111	0	0_T_cell
Male.1117	13	6_epithelial
Male.1123	7	5_1_endothelial
Male.1125	12	5_fibroblast
Male.1126	10	8_epithelial
Male.1136	0	0_T_cell
Male.1141	13	6_epithelial
Male.1146	0	0_T_cell
Male.1153	7	5_1_endothelial
Male.1158	7	5_1_endothelial
Male.1160	8	0_2_group1_ILC
Male.1167	0	0_T_cell
Male.1168	0	0_T_cell
Male.1172	7	5_1_endothelial
Male.1179	12	5_fibroblast
Male.1185	0	0_T_cell
Male.1186	7	5_1_endothelial
Male.1192	0	0_T_cell
Male.1199	7	5_1_endothelial
Male.1201	7	5_1_endothelial
Male.1203	7	5_1_endothelial
Male.1205	5	0_0_pericytes
Male.1207	0	0_T_cell
Male.1214	10	8_epithelial
Male.1225	0	0_T_cell
Male.1230	0	0_T_cell
Male.1234	8	0_2_group1_ILC
Male.1235	0	0_T_cell
Male.1239	8	0_2_group1_ILC
Male.1247	0	0_T_cell
Male.1253	0	0_T_cell
Male.1256	10	8_epithelial
Male.1260	7	5_1_endothelial
Male.1264	3	1_T_cell
Male.1281	13	6_epithelial
Male.1283	7	5_1_endothelial
Male.1284	12	5_fibroblast
Male.1287	0	0_T_cell
Male.1289	0	0_T_cell
Male.1291	8	0_2_group1_ILC
Male.1294	0	0_T_cell
Male.1299	0	0_T_cell
Male.1300	7	5_1_endothelial
Male.1301	10	8_epithelial
Male.1304	0	0_T_cell
Male.1307	5	0_0_pericytes
Male.1323	0	0_T_cell
Male.1331	3	1_T_cell
Male.1332	13	6_epithelial
Male.1339	13	6_epithelial
Male.1341	7	5_1_endothelial
Male.1349	13	6_epithelial
Male.1355	0	0_T_cell
Male.1356	13	6_epithelial
Male.1359	0	0_T_cell
Male.1362	10	8_epithelial
Male.1363	0	0_T_cell
Male.1364	0	0_T_cell
Male.1374	0	0_T_cell
Male.1375	12	5_fibroblast
Male.1379	7	5_1_endothelial
Male.1380	0	0_T_cell
Male.1392	0	0_T_cell
Male.1396	0	0_T_cell
Male.1399	7	5_1_endothelial
Male.1402	8	0_2_group1_ILC
Male.1404	13	6_epithelial
Male.1418	11	9_macrophages
Male.1421	10	8_epithelial
Male.1425	0	0_T_cell
Male.1438	11	9_macrophages
Male.1443	0	0_T_cell
Male.1447	0	0_T_cell
Male.1448	0	0_T_cell
Male.1450	10	8_epithelial
Male.1457	0	0_T_cell
Male.1458	0	0_T_cell
Male.1468	8	0_2_group1_ILC
Male.1469	8	0_2_group1_ILC
Male.1472	3	1_T_cell
Male.1484	0	0_T_cell
Male.1485	0	0_T_cell
Male.1492	7	5_1_endothelial
Male.1493	0	0_T_cell
Male.1494	10	8_epithelial
Male.1501	8	0_2_group1_ILC
Male.1502	8	0_2_group1_ILC
Male.1505	7	5_1_endothelial
Male.1506	7	5_1_endothelial
Male.1508	0	0_T_cell
Male.1512	0	0_T_cell
Male.1513	0	0_T_cell
Male.1519	0	0_T_cell
Male.1520	8	0_2_group1_ILC
Male.1522	0	0_T_cell
Male.1526	0	0_T_cell
Male.1527	8	0_2_group1_ILC
Male.1528	10	8_epithelial
Male.1531	0	0_T_cell
Male.1540	7	5_1_endothelial
Male.1541	0	0_T_cell
Male.1544	8	0_2_group1_ILC
Male.1545	12	5_fibroblast
Male.1547	7	5_1_endothelial
Male.1557	0	0_T_cell
Male.1558	0	0_T_cell
Male.1560	7	5_1_endothelial
Male.1567	0	0_T_cell
Male.1572	8	0_2_group1_ILC
Male.1574	0	0_T_cell
Male.1578	7	5_1_endothelial
Male.1580	0	0_T_cell
Male.1584	0	0_T_cell
Male.1585	8	0_2_group1_ILC
Male.1589	3	1_T_cell
Male.1596	7	5_1_endothelial
Male.1599	0	0_T_cell
Male.1600	0	0_T_cell
Male.1605	0	0_T_cell
Male.1606	11	9_macrophages
Male.1608	0	0_T_cell
Male.1609	0	0_T_cell
Male.1610	10	8_epithelial
Male.1611	0	0_T_cell
Male.1614	5	0_0_pericytes
Male.1616	0	0_T_cell
Male.1619	7	5_1_endothelial
Male.1622	8	0_2_group1_ILC
Male.1626	9	5_2_endothelial
Male.1627	0	0_T_cell
Male.1630	0	0_T_cell
Male.1632	0	0_T_cell
Male.1637	0	0_T_cell
Male.1638	8	0_2_group1_ILC
Male.1640	0	0_T_cell
Male.1649	11	9_macrophages
Male.1650	0	0_T_cell
Male.1654	8	0_2_group1_ILC
Male.1661	0	0_T_cell
Male.1673	10	8_epithelial
Male.1675	8	0_2_group1_ILC
Male.1681	7	5_1_endothelial
Male.1682	0	0_T_cell
Male.1683	0	0_T_cell
Male.1691	0	0_T_cell
Male.1693	0	0_T_cell
Male.1698	10	8_epithelial
Male.1703	14	7_epithelial
Male.1704	8	0_2_group1_ILC
Male.1714	0	0_T_cell
Male.1718	12	5_fibroblast
Male.1719	13	6_epithelial
Male.1720	0	0_T_cell
Male.1737	6	2_activated_T_cell
Male.1741	0	0_T_cell
Male.1747	10	8_epithelial
Male.1751	0	0_T_cell
Male.1763	0	0_T_cell
Male.1772	0	0_T_cell
Male.1796	0	0_T_cell
Male.1797	0	0_T_cell
Male.1807	12	5_fibroblast
Male.1812	0	0_T_cell
Male.1815	0	0_T_cell
Male.1818	0	0_T_cell
Male.1824	7	5_1_endothelial
Male.1831	8	0_2_group1_ILC
Male.1833	7	5_1_endothelial
Male.1834	0	0_T_cell
Male.1839	10	8_epithelial
Male.1841	0	0_T_cell
Male.1844	0	0_T_cell
Male.1850	0	0_T_cell
Male.1857	0	0_T_cell
Male.1858	0	0_T_cell
Male.1863	11	9_macrophages
Male.1864	0	0_T_cell
Male.1865	7	5_1_endothelial
Male.1870	7	5_1_endothelial
Male.1878	8	0_2_group1_ILC
Male.1882	0	0_T_cell
Male.1884	0	0_T_cell
Male.1885	0	0_T_cell
Male.1891	11	9_macrophages
Male.1903	10	8_epithelial
Male.1908	11	9_macrophages
Male.1911	0	0_T_cell
Male.1912	0	0_T_cell
Male.1914	10	8_epithelial
Male.1919	0	0_T_cell
Male.1920	0	0_T_cell
Male.1926	11	9_macrophages
Male.1935	0	0_T_cell
Male.1937	8	0_2_group1_ILC
Male.1942	0	0_T_cell
Male.1950	10	8_epithelial
Male.1952	7	5_1_endothelial
Male.1957	0	0_T_cell
Male.1962	0	0_T_cell
Male.1964	0	0_T_cell
Male.1966	8	0_2_group1_ILC
Male.1969	0	0_T_cell
Male.1970	0	0_T_cell
Male.1971	0	0_T_cell
Male.1976	10	8_epithelial
Male.1977	0	0_T_cell
Male.1978	0	0_T_cell
Male.1987	0	0_T_cell
Male.1988	9	5_2_endothelial
Male.1992	7	5_1_endothelial
Male.1993	0	0_T_cell
Male.1994	0	0_T_cell
Male.1995	0	0_T_cell
Male.1996	0	0_T_cell
Male.1999	0	0_T_cell
Male.2004	10	8_epithelial
Male.2005	0	0_T_cell
Male.2006	10	8_epithelial
Male.2010	0	0_T_cell
Male.2017	10	8_epithelial
Male.2019	8	0_2_group1_ILC
Male.2021	0	0_T_cell
Male.2025	0	0_T_cell
Male.2028	0	0_T_cell
Male.2032	8	0_2_group1_ILC
Male.2034	7	5_1_endothelial
Male.2035	10	8_epithelial
Male.2041	0	0_T_cell
Male.2046	0	0_T_cell
Male.2049	0	0_T_cell
Male.2050	8	0_2_group1_ILC
Male.2057	0	0_T_cell
Male.2060	0	0_T_cell
Male.2061	0	0_T_cell
Male.2064	0	0_T_cell
Male.2066	7	5_1_endothelial
Male.2068	7	5_1_endothelial
Male.2076	8	0_2_group1_ILC
Male.2077	0	0_T_cell
Male.2080	10	8_epithelial
Male.2081	8	0_2_group1_ILC
Male.2086	8	0_2_group1_ILC
Male.2090	10	8_epithelial
Male.2095	3	1_T_cell
Male.2103	8	0_2_group1_ILC
Male.2106	0	0_T_cell
Male.2109	0	0_T_cell
Male.2112	0	0_T_cell
Male.2118	8	0_2_group1_ILC
Male.2121	0	0_T_cell
Male.2122	7	5_1_endothelial
Male.2129	8	0_2_group1_ILC
Male.2135	7	5_1_endothelial
Male.2141	0	0_T_cell
Male.2149	8	0_2_group1_ILC
Male.2157	8	0_2_group1_ILC
Male.2165	8	0_2_group1_ILC
Male.2166	10	8_epithelial
Male.2169	0	0_T_cell
Male.2180	10	8_epithelial
Male.2181	0	0_T_cell
Male.2193	0	0_T_cell
Male.2201	8	0_2_group1_ILC
Male.2202	10	8_epithelial
Male.2203	0	0_T_cell
Male.2210	7	5_1_endothelial
Male.2215	8	0_2_group1_ILC
Male.2216	0	0_T_cell
Male.2219	7	5_1_endothelial
Male.2220	0	0_T_cell
Male.2221	11	9_macrophages
Male.2222	0	0_T_cell
Male.2224	7	5_1_endothelial
Male.2227	0	0_T_cell
Male.2228	12	5_fibroblast
Male.2229	0	0_T_cell
Male.2230	10	8_epithelial
Male.2232	3	1_T_cell
Male.2233	0	0_T_cell
Male.2234	8	0_2_group1_ILC
Male.2237	13	6_epithelial
Male.2238	10	8_epithelial
Male.2239	8	0_2_group1_ILC
Male.2242	12	5_fibroblast
Male.2246	0	0_T_cell
Male.2248	0	0_T_cell
Male.2258	12	5_fibroblast
Male.2263	0	0_T_cell
Male.2265	7	5_1_endothelial
Male.2273	7	5_1_endothelial
Male.2283	7	5_1_endothelial
Male.2285	10	8_epithelial
Male.2286	7	5_1_endothelial
Male.2292	0	0_T_cell
Male.2293	0	0_T_cell
Male.2295	0	0_T_cell
Male.2296	3	1_T_cell
Male.2299	8	0_2_group1_ILC
Male.2305	0	0_T_cell
Male.2310	0	0_T_cell
Male.2311	8	0_2_group1_ILC
Male.2317	0	0_T_cell
Male.2318	13	6_epithelial
Male.2325	0	0_T_cell
Male.2332	0	0_T_cell
Male.2333	0	0_T_cell
Male.2334	0	0_T_cell
Male.2336	11	9_macrophages
Male.2338	13	6_epithelial
Male.2341	0	0_T_cell
Male.2345	10	8_epithelial
Male.2350	0	0_T_cell
Male.2359	13	6_epithelial
Male.2361	8	0_2_group1_ILC
Male.2372	11	9_macrophages
Male.2375	12	5_fibroblast
Male.2377	8	0_2_group1_ILC
Male.2378	0	0_T_cell
Male.2380	7	5_1_endothelial
Male.2382	0	0_T_cell
Male.2387	0	0_T_cell
Male.2389	10	8_epithelial
Male.2396	12	5_fibroblast
Male.2398	8	0_2_group1_ILC
Male.2404	13	6_epithelial
Male.2406	13	6_epithelial
Male.2407	8	0_2_group1_ILC
Male.2409	7	5_1_endothelial
Male.2411	7	5_1_endothelial
Male.2418	12	5_fibroblast
Male.2420	7	5_1_endothelial
Male.2425	0	0_T_cell
Male.2432	10	8_epithelial
Male.2433	0	0_T_cell
Male.2436	0	0_T_cell
Male.2439	0	0_T_cell
Male.2445	12	5_fibroblast
Male.2451	0	0_T_cell
Male.2452	7	5_1_endothelial
Male.2453	0	0_T_cell
Male.2455	10	8_epithelial
Male.2457	10	8_epithelial
Male.2459	0	0_T_cell
Male.2470	10	8_epithelial
Male.2472	0	0_T_cell
Male.2475	0	0_T_cell
Male.2477	0	0_T_cell
Male.2484	0	0_T_cell
Male.2495	0	0_T_cell
Male.2507	12	5_fibroblast
Male.2508	13	6_epithelial
Male.2509	0	0_T_cell
Male.2516	5	0_0_pericytes
Male.2517	0	0_T_cell
Male.2518	0	0_T_cell
Male.2521	12	5_fibroblast
Male.2524	8	0_2_group1_ILC
Male.2526	0	0_T_cell
Male.2529	10	8_epithelial
Male.2533	10	8_epithelial
Male.2534	7	5_1_endothelial
Male.2538	0	0_T_cell
Male.2542	0	0_T_cell
Male.2547	8	0_2_group1_ILC
Male.2549	0	0_T_cell
Male.2558	0	0_T_cell
Male.2563	7	5_1_endothelial
Male.2564	7	5_1_endothelial
Male.2568	7	5_1_endothelial
Male.2572	5	0_0_pericytes
Male.2581	0	0_T_cell
Male.2584	8	0_2_group1_ILC
Male.2588	0	0_T_cell
Male.2592	0	0_T_cell
Male.2594	7	5_1_endothelial
Male.2595	0	0_T_cell
Male.2599	12	5_fibroblast
Male.2600	7	5_1_endothelial
Male.2601	7	5_1_endothelial
Male.2602	0	0_T_cell
Male.2603	0	0_T_cell
Male.2609	0	0_T_cell
Male.2612	8	0_2_group1_ILC
Male.2631	0	0_T_cell
Male.2634	10	8_epithelial
Male.2635	0	0_T_cell
Male.2636	8	0_2_group1_ILC
Male.2644	0	0_T_cell
Male.2645	11	9_macrophages
Male.2651	7	5_1_endothelial
Male.2652	0	0_T_cell
Male.2662	11	9_macrophages
Male.2663	0	0_T_cell
Male.2665	0	0_T_cell
Male.2667	10	8_epithelial
Male.2668	12	5_fibroblast
Male.2669	11	9_macrophages
Male.2671	8	0_2_group1_ILC
Male.2672	8	0_2_group1_ILC
Male.2677	5	0_0_pericytes
Male.2680	0	0_T_cell
Male.2682	8	0_2_group1_ILC
Male.2684	0	0_T_cell
Male.2689	0	0_T_cell
Male.2691	8	0_2_group1_ILC
Male.2692	14	7_epithelial
Male.2694	0	0_T_cell
Male.2695	8	0_2_group1_ILC
Male.2702	0	0_T_cell
Male.2703	0	0_T_cell
Male.2705	0	0_T_cell
Male.2706	8	0_2_group1_ILC
Male.2710	8	0_2_group1_ILC
Male.2714	0	0_T_cell
Male.2715	7	5_1_endothelial
Male.2720	0	0_T_cell
Male.2721	0	0_T_cell
Male.2722	8	0_2_group1_ILC
Male.2727	0	0_T_cell
Male.2734	0	0_T_cell
Male.2738	0	0_T_cell
Male.2741	0	0_T_cell
Male.2742	7	5_1_endothelial
Male.2744	0	0_T_cell
Male.2746	10	8_epithelial
Male.2747	7	5_1_endothelial
Male.2748	0	0_T_cell
Male.2749	11	9_macrophages
Male.2750	8	0_2_group1_ILC
Male.2755	10	8_epithelial
Male.2758	10	8_epithelial
Male.2759	0	0_T_cell
Male.2760	13	6_epithelial
Male.2761	9	5_2_endothelial
Male.2766	10	8_epithelial
Male.2767	11	9_macrophages
Male.2768	10	8_epithelial
Male.2769	8	0_2_group1_ILC
Male.2771	7	5_1_endothelial
Male.2772	0	0_T_cell
Male.2773	0	0_T_cell
Male.2776	7	5_1_endothelial
Male.2778	0	0_T_cell
Male.2782	8	0_2_group1_ILC
Male.2789	0	0_T_cell
Male.2792	0	0_T_cell
Male.2804	0	0_T_cell
Male.2806	8	0_2_group1_ILC
Male.2809	10	8_epithelial
Male.2814	8	0_2_group1_ILC
Male.2817	0	0_T_cell
Male.2822	0	0_T_cell
Male.2828	0	0_T_cell
Male.2829	0	0_T_cell
Male.2830	0	0_T_cell
Male.2833	0	0_T_cell
Male.2835	7	5_1_endothelial
Male.2837	10	8_epithelial
Male.2839	8	0_2_group1_ILC
Male.2840	5	0_0_pericytes
Male.2841	0	0_T_cell
Male.2842	0	0_T_cell
Male.2846	10	8_epithelial
Male.2849	7	5_1_endothelial
Male.2855	7	5_1_endothelial
Male.2859	8	0_2_group1_ILC
Male.2869	0	0_T_cell
Male.2870	7	5_1_endothelial
Male.2874	7	5_1_endothelial
Male.2875	11	9_macrophages
Male.2876	0	0_T_cell
Male.2877	8	0_2_group1_ILC
Male.2880	0	0_T_cell
Male.2881	0	0_T_cell
Male.2882	7	5_1_endothelial
Male.2889	0	0_T_cell
Male.2893	10	8_epithelial
Male.2897	0	0_T_cell
Male.2900	10	8_epithelial
Male.2904	11	9_macrophages
Male.2906	0	0_T_cell
Male.2916	8	0_2_group1_ILC
Male.2920	0	0_T_cell
Male.2921	7	5_1_endothelial
Male.2926	0	0_T_cell
Male.2929	0	0_T_cell
Male.2930	0	0_T_cell
Male.2932	0	0_T_cell
Male.2937	0	0_T_cell
Male.2939	0	0_T_cell
Male.2950	11	9_macrophages
Male.2957	0	0_T_cell
Male.2958	0	0_T_cell
Male.2959	0	0_T_cell
Male.2960	0	0_T_cell
Male.2961	10	8_epithelial
Male.2964	0	0_T_cell
Male.2973	3	1_T_cell
Male.2979	0	0_T_cell
Male.2992	0	0_T_cell
Male.2998	10	8_epithelial
Male.2999	7	5_1_endothelial
Male.3003	0	0_T_cell
Male.3005	0	0_T_cell
Male.3006	0	0_T_cell
Male.3009	0	0_T_cell
Male.3010	0	0_T_cell
Male.3012	8	0_2_group1_ILC
Male.3015	7	5_1_endothelial
Male.3016	8	0_2_group1_ILC
Male.3020	0	0_T_cell
Male.3023	0	0_T_cell
Male.3027	7	5_1_endothelial
Male.3029	0	0_T_cell
Male.3033	0	0_T_cell
Male.3040	10	8_epithelial
Male.3059	0	0_T_cell
Male.3061	0	0_T_cell
Male.3064	11	9_macrophages
Male.3065	0	0_T_cell
Male.3070	8	0_2_group1_ILC
Male.3072	8	0_2_group1_ILC
Male.3073	0	0_T_cell
Male.3078	8	0_2_group1_ILC
Male.3084	12	5_fibroblast
Male.3089	0	0_T_cell
Male.3090	10	8_epithelial
Male.3093	10	8_epithelial
Male.3103	0	0_T_cell
Male.3104	13	6_epithelial
Male.3111	0	0_T_cell
Male.3112	0	0_T_cell
Male.3114	5	0_0_pericytes
Male.3126	10	8_epithelial
Male.3127	0	0_T_cell
Male.3131	8	0_2_group1_ILC
Male.3138	7	5_1_endothelial
Male.3139	7	5_1_endothelial
Male.3141	0	0_T_cell
Male.3152	0	0_T_cell
Male.3159	0	0_T_cell
Male.3160	0	0_T_cell
Male.3163	7	5_1_endothelial
Male.3168	0	0_T_cell
Male.3174	0	0_T_cell
Male.3182	13	6_epithelial
Male.3189	0	0_T_cell
Male.3192	0	0_T_cell
Male.3194	7	5_1_endothelial
Male.3198	10	8_epithelial
Male.3202	7	5_1_endothelial
Male.3208	0	0_T_cell
Male.3214	0	0_T_cell
Male.3217	8	0_2_group1_ILC
Male.3219	0	0_T_cell
Male.3220	5	0_0_pericytes
Male.3222	0	0_T_cell
Male.3224	0	0_T_cell
Male.3230	0	0_T_cell
Male.3231	0	0_T_cell
Male.3232	0	0_T_cell
Male.3233	0	0_T_cell
Male.3234	3	1_T_cell
Male.3240	0	0_T_cell
Male.3241	10	8_epithelial
Male.3242	0	0_T_cell
Male.3252	0	0_T_cell
Male.3255	13	6_epithelial
Male.3257	0	0_T_cell
Male.3260	0	0_T_cell
Male.3265	3	1_T_cell
Male.3267	0	0_T_cell
Male.3268	8	0_2_group1_ILC
Male.3272	8	0_2_group1_ILC
Male.3275	0	0_T_cell
Male.3276	7	5_1_endothelial
Male.3277	7	5_1_endothelial
Male.3278	0	0_T_cell
Male.3280	0	0_T_cell
Male.3282	7	5_1_endothelial
Male.3285	0	0_T_cell
Male.3290	12	5_fibroblast
Male.3291	8	0_2_group1_ILC
Male.3293	0	0_T_cell
Male.3295	0	0_T_cell
Male.3307	7	5_1_endothelial
Male.3308	0	0_T_cell
Male.3309	10	8_epithelial
Male.3313	8	0_2_group1_ILC
Male.3315	3	1_T_cell
Male.3316	10	8_epithelial
Male.3325	5	0_0_pericytes
Male.3328	8	0_2_group1_ILC
Male.3336	7	5_1_endothelial
Male.3340	10	8_epithelial
Male.3346	0	0_T_cell
Male.3347	0	0_T_cell
Male.3348	0	0_T_cell
Male.3360	7	5_1_endothelial
Male.3361	11	9_macrophages
Male.3362	0	0_T_cell
Male.3366	0	0_T_cell
Male.3372	10	8_epithelial
Male.3374	13	6_epithelial
Male.3390	0	0_T_cell
Male.3393	10	8_epithelial
Male.3398	0	0_T_cell
Male.3400	10	8_epithelial
Male.3411	11	9_macrophages
Male.3417	0	0_T_cell
Male.3418	5	0_0_pericytes
Male.3426	0	0_T_cell
Male.3427	0	0_T_cell
Male.3428	8	0_2_group1_ILC
Male.3438	0	0_T_cell
Male.3441	0	0_T_cell
Male.3443	13	6_epithelial
Male.3447	10	8_epithelial
Male.3451	0	0_T_cell
Male.3454	3	1_T_cell
Male.3456	8	0_2_group1_ILC
Male.3465	12	5_fibroblast
Male.3478	11	9_macrophages
Male.3485	11	9_macrophages
Male.3497	8	0_2_group1_ILC
Male.3501	11	9_macrophages
Male.3502	0	0_T_cell
Male.3503	0	0_T_cell
Male.3505	8	0_2_group1_ILC
Male.3508	8	0_2_group1_ILC
Male.3509	12	5_fibroblast
Male.3510	7	5_1_endothelial
Male.3514	0	0_T_cell
Male.3515	3	1_T_cell
Male.3528	12	5_fibroblast
Male.3536	0	0_T_cell
Male.3550	0	0_T_cell
Male.3553	7	5_1_endothelial
Male.3555	0	0_T_cell
Male.3559	12	5_fibroblast
Male.3564	0	0_T_cell
Male.3569	8	0_2_group1_ILC
Male.3573	0	0_T_cell
Male.3575	0	0_T_cell
Male.3576	7	5_1_endothelial
Male.3577	0	0_T_cell
Male.3580	0	0_T_cell
Male.3595	0	0_T_cell
Male.3596	7	5_1_endothelial
Male.3597	0	0_T_cell
Male.3602	0	0_T_cell
Male.3603	8	0_2_group1_ILC
Male.3604	10	8_epithelial
Male.3610	7	5_1_endothelial
Male.3611	10	8_epithelial
Male.3612	10	8_epithelial
Male.3614	0	0_T_cell
Male.3618	13	6_epithelial
Male.3625	0	0_T_cell
Male.3629	5	0_0_pericytes
Male.3633	0	0_T_cell
Male.3634	13	6_epithelial
Male.3635	7	5_1_endothelial
Male.3639	8	0_2_group1_ILC
Male.3642	7	5_1_endothelial
Male.3645	0	0_T_cell
Male.3659	10	8_epithelial
Male.3668	7	5_1_endothelial
Male.3670	0	0_T_cell
Male.3674	7	5_1_endothelial
Male.3675	0	0_T_cell
Male.3679	0	0_T_cell
Male.3680	0	0_T_cell
Male.3681	8	0_2_group1_ILC
Male.3682	7	5_1_endothelial
Male.3684	0	0_T_cell
Male.3685	7	5_1_endothelial
Male.3689	0	0_T_cell
Male.3694	8	0_2_group1_ILC
Male.3696	10	8_epithelial
Male.3697	0	0_T_cell
Male.3701	0	0_T_cell
Male.3703	0	0_T_cell
Male.3704	0	0_T_cell
Male.3709	0	0_T_cell
Male.3710	0	0_T_cell
Male.3716	0	0_T_cell
Male.3719	8	0_2_group1_ILC
Male.3720	0	0_T_cell
Male.3722	0	0_T_cell
Male.3723	0	0_T_cell
Male.3731	7	5_1_endothelial
Male.3733	8	0_2_group1_ILC
Male.3740	8	0_2_group1_ILC
Male.3747	8	0_2_group1_ILC
Male.3748	7	5_1_endothelial
Male.3750	0	0_T_cell
Male.3751	10	8_epithelial
Male.3752	8	0_2_group1_ILC
Male.3754	7	5_1_endothelial
Male.3755	0	0_T_cell
Male.3764	9	5_2_endothelial
Male.3765	0	0_T_cell
Male.3767	0	0_T_cell
Male.3773	7	5_1_endothelial
Male.3775	13	6_epithelial
Male.3776	3	1_T_cell
Male.3778	0	0_T_cell
Male.3779	10	8_epithelial
Male.3780	0	0_T_cell
Male.3781	7	5_1_endothelial
Male.3786	0	0_T_cell
Male.3790	7	5_1_endothelial
Male.3791	8	0_2_group1_ILC
Male.3799	0	0_T_cell
Male.3802	2	3_B_cell
Male.3804	0	0_T_cell
Male.3807	8	0_2_group1_ILC
Male.3809	0	0_T_cell
Male.3814	0	0_T_cell
Male.3819	7	5_1_endothelial
Male.3823	0	0_T_cell
Male.3826	0	0_T_cell
Male.3832	11	9_macrophages
Male.3833	0	0_T_cell
Male.3836	0	0_T_cell
Male.3837	7	5_1_endothelial
Male.3841	0	0_T_cell
Male.3858	0	0_T_cell
Male.3859	10	8_epithelial
Male.3860	8	0_2_group1_ILC
Male.3862	7	5_1_endothelial
Male.3864	14	7_epithelial
Male.3868	0	0_T_cell
Male.3870	0	0_T_cell
Male.3874	10	8_epithelial
Male.3879	8	0_2_group1_ILC
Male.3882	0	0_T_cell
Male.3887	0	0_T_cell
Male.3908	7	5_1_endothelial
Male.3912	8	0_2_group1_ILC
Male.3915	0	0_T_cell
Male.3916	8	0_2_group1_ILC
Male.3920	0	0_T_cell
Male.3921	0	0_T_cell
Male.3923	0	0_T_cell
Male.3944	0	0_T_cell
Male.3965	3	1_T_cell
Male.3966	0	0_T_cell
Male.3968	13	6_epithelial
Male.3981	12	5_fibroblast
Male.3984	8	0_2_group1_ILC
Male.3988	0	0_T_cell
Male.3990	0	0_T_cell
Male.3994	7	5_1_endothelial
Male.3996	0	0_T_cell
Male.4000	0	0_T_cell
Male.4002	0	0_T_cell
Male.4004	0	0_T_cell
Male.4006	0	0_T_cell
Male.4008	0	0_T_cell
Male.4021	0	0_T_cell
Male.4034	0	0_T_cell
Male.4039	10	8_epithelial
Male.4042	8	0_2_group1_ILC
Male.4044	8	0_2_group1_ILC
Male.4046	0	0_T_cell
Male.4048	10	8_epithelial
Male.4049	7	5_1_endothelial
Male.4054	0	0_T_cell
Male.4057	8	0_2_group1_ILC
Male.4062	0	0_T_cell
Male.4063	13	6_epithelial
Male.4065	10	8_epithelial
Male.4066	0	0_T_cell
Male.4069	7	5_1_endothelial
Male.4071	0	0_T_cell
Male.4073	0	0_T_cell
Male.4089	0	0_T_cell
Male.4090	0	0_T_cell
Male.4101	8	0_2_group1_ILC
Male.4102	10	8_epithelial
Male.4109	11	9_macrophages
Male.4110	3	1_T_cell
Male.4114	7	5_1_endothelial
Male.4116	3	1_T_cell
Male.4131	7	5_1_endothelial
Male.4136	10	8_epithelial
Male.4147	0	0_T_cell
Male.4151	0	0_T_cell
Male.4155	0	0_T_cell
Male.4159	10	8_epithelial
Male.4160	13	6_epithelial
Male.4165	10	8_epithelial
Male.4166	7	5_1_endothelial
Male.4168	3	1_T_cell
Male.4170	0	0_T_cell
Male.4186	10	8_epithelial
Male.4190	0	0_T_cell
Male.4196	10	8_epithelial
Male.4197	8	0_2_group1_ILC
Male.4208	0	0_T_cell
Male.4214	13	6_epithelial
Male.4223	10	8_epithelial
Male.4229	0	0_T_cell
Male.4231	0	0_T_cell
Male.4233	0	0_T_cell
Male.4234	0	0_T_cell
Male.4235	8	0_2_group1_ILC
Male.4237	8	0_2_group1_ILC
Male.4244	0	0_T_cell
Male.4246	0	0_T_cell
Male.4247	13	6_epithelial
Male.4265	7	5_1_endothelial
Male.4268	0	0_T_cell
Male.4272	7	5_1_endothelial
Male.4274	11	9_macrophages
Male.4280	11	9_macrophages
Male.4291	5	0_0_pericytes
Male.4293	10	8_epithelial
Male.4294	0	0_T_cell
Male.4298	10	8_epithelial
Male.4303	0	0_T_cell
Male.4305	0	0_T_cell
Male.4306	12	5_fibroblast
Male.4308	0	0_T_cell
Male.4321	0	0_T_cell
Male.4324	0	0_T_cell
Male.4325	0	0_T_cell
Male.4344	0	0_T_cell
Male.4345	0	0_T_cell
Male.4346	10	8_epithelial
Male.4354	7	5_1_endothelial
Male.4357	6	2_activated_T_cell
Male.4366	0	0_T_cell
Male.4378	0	0_T_cell
Male.4388	0	0_T_cell
Male.4390	7	5_1_endothelial
Male.4392	3	1_T_cell
Male.4396	8	0_2_group1_ILC
Male.4399	7	5_1_endothelial
Male.4401	11	9_macrophages
Male.4408	8	0_2_group1_ILC
Male.4410	10	8_epithelial
Male.4415	0	0_T_cell
Male.4422	0	0_T_cell
Male.4424	7	5_1_endothelial
Male.4429	13	6_epithelial
Male.4434	0	0_T_cell
Male.4436	12	5_fibroblast
Male.4443	7	5_1_endothelial
Male.4444	8	0_2_group1_ILC
Male.4445	0	0_T_cell
Male.4446	7	5_1_endothelial
Male.4453	0	0_T_cell
Male.4461	0	0_T_cell
Male.4467	7	5_1_endothelial
Male.4480	0	0_T_cell
Male.4482	0	0_T_cell
Male.4484	7	5_1_endothelial
Male.4489	7	5_1_endothelial
Male.4493	0	0_T_cell
Male.4496	0	0_T_cell
Male.4499	0	0_T_cell
Male.4505	14	7_epithelial
Male.4507	0	0_T_cell
Male.4509	11	9_macrophages
Male.4511	7	5_1_endothelial
Male.4513	12	5_fibroblast
Male.4516	7	5_1_endothelial
Male.4524	0	0_T_cell
Male.4526	0	0_T_cell
Male.4530	2	3_B_cell
Male.4533	8	0_2_group1_ILC
Male.4535	0	0_T_cell
Male.4537	8	0_2_group1_ILC
Male.4539	0	0_T_cell
Male.4541	0	0_T_cell
Male.4546	0	0_T_cell
Male.4548	0	0_T_cell
Male.4550	7	5_1_endothelial
Male.4551	0	0_T_cell
Male.4558	8	0_2_group1_ILC
Male.4559	0	0_T_cell
Male.4572	0	0_T_cell
Male.4574	7	5_1_endothelial
Male.4575	7	5_1_endothelial
Male.4589	12	5_fibroblast
Male.4593	0	0_T_cell
Male.4595	0	0_T_cell
Male.4600	8	0_2_group1_ILC
Male.4601	0	0_T_cell
Male.4605	8	0_2_group1_ILC
Male.4607	7	5_1_endothelial
Male.4609	0	0_T_cell
Male.4612	12	5_fibroblast
Male.4619	10	8_epithelial
Male.4621	0	0_T_cell
Male.4623	0	0_T_cell
Male.4624	10	8_epithelial
Male.4629	10	8_epithelial
Male.4632	11	9_macrophages
Male.4639	11	9_macrophages
Male.4641	8	0_2_group1_ILC
Male.4643	0	0_T_cell
Male.4646	0	0_T_cell
Male.4651	8	0_2_group1_ILC
Male.4653	8	0_2_group1_ILC
Male.4660	8	0_2_group1_ILC
Male.4662	0	0_T_cell
Male.4663	8	0_2_group1_ILC
Male.4664	0	0_T_cell
Male.4665	0	0_T_cell
Male.4667	8	0_2_group1_ILC
Male.4675	0	0_T_cell
Male.4678	0	0_T_cell
Male.4679	7	5_1_endothelial
Male.4680	7	5_1_endothelial
Male.4681	0	0_T_cell
Male.4689	10	8_epithelial
Male.4691	11	9_macrophages
Male.4693	0	0_T_cell
Male.4696	0	0_T_cell
Male.4702	0	0_T_cell
Male.4703	0	0_T_cell
Male.4706	0	0_T_cell
Male.4708	8	0_2_group1_ILC
Male.4723	8	0_2_group1_ILC
Male.4727	0	0_T_cell
Male.4728	11	9_macrophages
Male.4729	7	5_1_endothelial
Male.4732	0	0_T_cell
Male.4738	8	0_2_group1_ILC
Male.4742	0	0_T_cell
Male.4743	0	0_T_cell
Male.4748	0	0_T_cell
Male.4749	0	0_T_cell
Male.4752	0	0_T_cell
Male.4758	8	0_2_group1_ILC
Male.4763	0	0_T_cell
Male.4790	2	3_B_cell
Male.4794	0	0_T_cell
Male.4796	0	0_T_cell
Male.4797	0	0_T_cell
Male.4799	7	5_1_endothelial
Male.4801	0	0_T_cell
Male.4809	8	0_2_group1_ILC
Male.4820	0	0_T_cell
Male.4826	12	5_fibroblast
Male.4827	0	0_T_cell
Male.4828	7	5_1_endothelial
Male.4836	8	0_2_group1_ILC
Male.4837	7	5_1_endothelial
Male.4839	8	0_2_group1_ILC
Male.4842	0	0_T_cell
Male.4844	0	0_T_cell
Male.4846	0	0_T_cell
Male.4852	0	0_T_cell
Male.4853	7	5_1_endothelial
Male.4858	8	0_2_group1_ILC
Male.4861	0	0_T_cell
Male.4866	7	5_1_endothelial
Male.4878	8	0_2_group1_ILC
Male.4888	7	5_1_endothelial
Male.4892	13	6_epithelial
Male.4897	0	0_T_cell
Male.4903	0	0_T_cell
Male.4904	0	0_T_cell
Male.4912	0	0_T_cell
Male.4914	0	0_T_cell
Male.4915	8	0_2_group1_ILC
Male.4916	0	0_T_cell
Male.4923	0	0_T_cell
Male.4924	0	0_T_cell
Male.4933	0	0_T_cell
Male.4943	7	5_1_endothelial
Male.4946	13	6_epithelial
Male.4956	0	0_T_cell
Male.4958	8	0_2_group1_ILC
Male.4969	0	0_T_cell
Male.4975	12	5_fibroblast
Male.4978	5	0_0_pericytes
Male.4981	0	0_T_cell
Male.4983	0	0_T_cell
Male.4987	2	3_B_cell
Male.4989	8	0_2_group1_ILC
Male.4994	8	0_2_group1_ILC
Male.5006	7	5_1_endothelial
Male.5011	8	0_2_group1_ILC
Male.5015	0	0_T_cell
Male.5017	0	0_T_cell
Male.5019	5	0_0_pericytes
Male.5024	7	5_1_endothelial
Male.5027	0	0_T_cell
Male.5028	0	0_T_cell
Male.5040	0	0_T_cell
Male.5046	0	0_T_cell
Male.5050	10	8_epithelial
Male.5056	7	5_1_endothelial
Male.5060	0	0_T_cell
Male.5061	8	0_2_group1_ILC
Male.5066	0	0_T_cell
Male.5071	8	0_2_group1_ILC
Male.5072	10	8_epithelial
Male.5074	0	0_T_cell
Male.5077	8	0_2_group1_ILC
Male.5078	0	0_T_cell
Male.5082	7	5_1_endothelial
Male.5091	0	0_T_cell
Male.5104	7	5_1_endothelial
Male.5106	8	0_2_group1_ILC
Male.5110	0	0_T_cell
Male.5111	7	5_1_endothelial
Male.5116	8	0_2_group1_ILC
Male.5119	0	0_T_cell
Male.5121	8	0_2_group1_ILC
Male.5139	0	0_T_cell
Male.5146	10	8_epithelial
Male.5151	0	0_T_cell
Male.5152	8	0_2_group1_ILC
Male.5165	0	0_T_cell
Male.5175	0	0_T_cell
Male.5184	3	1_T_cell
Male.5186	10	8_epithelial
Male.5189	0	0_T_cell
Male.5196	8	0_2_group1_ILC
Male.5201	10	8_epithelial
Male.5207	0	0_T_cell
Male.5211	0	0_T_cell
Male.5212	2	3_B_cell
Male.5215	0	0_T_cell
Male.5219	0	0_T_cell
Male.5220	10	8_epithelial
Male.5223	0	0_T_cell
Male.5229	0	0_T_cell
Male.5233	7	5_1_endothelial
Male.5234	0	0_T_cell
Male.5243	8	0_2_group1_ILC
Male.5254	0	0_T_cell
Male.5259	3	1_T_cell
Male.5260	11	9_macrophages
Male.5262	0	0_T_cell
Male.5265	10	8_epithelial
Male.5268	0	0_T_cell
Male.5270	13	6_epithelial
Male.5272	3	1_T_cell
Male.5273	0	0_T_cell
Male.5276	13	6_epithelial
Male.5278	8	0_2_group1_ILC
Male.5279	7	5_1_endothelial
Male.5287	0	0_T_cell
Male.5288	0	0_T_cell
Male.5289	11	9_macrophages
Male.5291	9	5_2_endothelial
Male.5293	0	0_T_cell
Male.5297	7	5_1_endothelial
Male.5309	5	0_0_pericytes
Male.5312	0	0_T_cell
Male.5322	8	0_2_group1_ILC
Male.5324	0	0_T_cell
Male.5328	7	5_1_endothelial
Male.5331	0	0_T_cell
Male.5337	12	5_fibroblast
Male.5340	8	0_2_group1_ILC
Male.5345	0	0_T_cell
Male.5361	0	0_T_cell
Male.5362	3	1_T_cell
Male.5365	8	0_2_group1_ILC
Male.5367	0	0_T_cell
Male.5382	10	8_epithelial
Male.5383	8	0_2_group1_ILC
Male.5384	7	5_1_endothelial
Male.5395	0	0_T_cell
Male.5396	0	0_T_cell
Male.5403	0	0_T_cell
Male.5406	7	5_1_endothelial
Male.5408	0	0_T_cell
Male.5426	7	5_1_endothelial
Male.5433	0	0_T_cell
Male.5439	7	5_1_endothelial
Male.5442	11	9_macrophages
Male.5453	8	0_2_group1_ILC
Male.5456	7	5_1_endothelial
Male.5458	13	6_epithelial
Male.5461	12	5_fibroblast
Male.5465	0	0_T_cell
Male.5467	0	0_T_cell
Male.5469	0	0_T_cell
Male.5471	0	0_T_cell
Male.5476	0	0_T_cell
Male.5478	8	0_2_group1_ILC
Male.5483	11	9_macrophages
Male.5485	10	8_epithelial
Male.5486	0	0_T_cell
Male.5506	0	0_T_cell
Male.5507	7	5_1_endothelial
Male.5510	0	0_T_cell
Male.5513	10	8_epithelial
Male.5518	8	0_2_group1_ILC
Male.5521	12	5_fibroblast
Male.5522	0	0_T_cell
Male.5526	13	6_epithelial
Male.5531	0	0_T_cell
Male.5533	11	9_macrophages
Male.5536	8	0_2_group1_ILC
Male.5537	0	0_T_cell
Male.5540	0	0_T_cell
Male.5541	0	0_T_cell
Male.5551	0	0_T_cell
Male.5553	10	8_epithelial
Male.5554	0	0_T_cell
Male.5560	0	0_T_cell
Male.5564	11	9_macrophages
Male.5568	8	0_2_group1_ILC
Male.5569	10	8_epithelial
Male.5571	0	0_T_cell
Male.5573	0	0_T_cell
Male.5578	11	9_macrophages
Male.5579	12	5_fibroblast
Male.5581	3	1_T_cell
Male.5589	12	5_fibroblast
Male.5593	0	0_T_cell
Male.5597	0	0_T_cell
Male.5602	10	8_epithelial
Male.5606	0	0_T_cell
Male.5609	0	0_T_cell
Male.5614	0	0_T_cell
Male.5616	0	0_T_cell
Male.5620	0	0_T_cell
Male.5621	11	9_macrophages
Male.5622	7	5_1_endothelial
Male.5627	10	8_epithelial
Male.5633	0	0_T_cell
Male.5634	8	0_2_group1_ILC
Male.5638	8	0_2_group1_ILC
Male.5641	0	0_T_cell
Male.5643	0	0_T_cell
Male.5653	0	0_T_cell
Male.5655	12	5_fibroblast
Male.5657	10	8_epithelial
Male.5659	8	0_2_group1_ILC
Male.5660	5	0_0_pericytes
Male.5661	10	8_epithelial
Male.5664	7	5_1_endothelial
Male.5665	13	6_epithelial
Male.5670	10	8_epithelial
Male.5671	7	5_1_endothelial
Male.5675	7	5_1_endothelial
Male.5685	10	8_epithelial
Male.5686	0	0_T_cell
Male.5688	2	3_B_cell
Male.5690	0	0_T_cell
Male.5691	7	5_1_endothelial
Male.5694	7	5_1_endothelial
Male.5699	0	0_T_cell
Male.5702	10	8_epithelial
Male.5703	0	0_T_cell
Male.5708	0	0_T_cell
Male.5717	10	8_epithelial
Male.5719	0	0_T_cell
Male.5732	0	0_T_cell
Male.5733	10	8_epithelial
Male.5735	0	0_T_cell
Male.5739	0	0_T_cell
Male.5745	7	5_1_endothelial
Male.5757	0	0_T_cell
Male.5766	0	0_T_cell
Male.5771	10	8_epithelial
Male.5776	7	5_1_endothelial
Male.5777	3	1_T_cell
Male.5778	10	8_epithelial
Male.5780	7	5_1_endothelial
Male.5783	8	0_2_group1_ILC
Male.5785	7	5_1_endothelial
Male.5786	8	0_2_group1_ILC
Male.5787	0	0_T_cell
Male.5791	0	0_T_cell
Male.5793	0	0_T_cell
Male.5804	0	0_T_cell
Male.5807	0	0_T_cell
Male.5815	12	5_fibroblast
Male.5817	8	0_2_group1_ILC
Male.5820	7	5_1_endothelial
Male.5829	0	0_T_cell
Male.5832	0	0_T_cell
Male.5841	0	0_T_cell
Male.5849	9	5_2_endothelial
Male.5852	0	0_T_cell
Male.5855	10	8_epithelial
Male.5862	0	0_T_cell
Male.5865	0	0_T_cell
Male.5870	0	0_T_cell
Male.5873	0	0_T_cell
Male.5874	8	0_2_group1_ILC
Male.5884	8	0_2_group1_ILC
Male.5887	0	0_T_cell
Male.5888	0	0_T_cell
Male.5891	0	0_T_cell
Male.5894	8	0_2_group1_ILC
Male.5896	7	5_1_endothelial
Male.5897	10	8_epithelial
Male.5901	0	0_T_cell
Male.5906	8	0_2_group1_ILC
Male.5918	7	5_1_endothelial
Male.5931	8	0_2_group1_ILC
Male.5934	10	8_epithelial
Male.5935	0	0_T_cell
Male.5951	0	0_T_cell
Male.5955	7	5_1_endothelial
Male.5957	0	0_T_cell
Male.5968	11	9_macrophages
Male.5971	7	5_1_endothelial
Male.5972	8	0_2_group1_ILC
Male.5977	0	0_T_cell
Male.5979	5	0_0_pericytes
Male.5988	0	0_T_cell
Male.5990	5	0_0_pericytes
Male.5996	0	0_T_cell
Male.6000	0	0_T_cell
Male.6014	0	0_T_cell
Male.6023	10	8_epithelial
Male.6024	8	0_2_group1_ILC
Male.6033	0	0_T_cell
Male.6044	0	0_T_cell
Male.6046	0	0_T_cell
Male.6049	0	0_T_cell
Male.6052	10	8_epithelial
Male.6057	7	5_1_endothelial
Male.6062	8	0_2_group1_ILC
Male.6068	0	0_T_cell
Male.6071	10	8_epithelial
Male.6075	8	0_2_group1_ILC
Male.6079	0	0_T_cell
Male.6080	0	0_T_cell
Male.6082	7	5_1_endothelial
Male.6083	0	0_T_cell
Male.6089	8	0_2_group1_ILC
Male.6090	0	0_T_cell
Male.6098	11	9_macrophages
Male.6100	10	8_epithelial
Male.6101	11	9_macrophages
Male.6107	0	0_T_cell
Male.6109	5	0_0_pericytes
Male.6110	7	5_1_endothelial
Male.6111	12	5_fibroblast
Male.6118	0	0_T_cell
Male.6122	7	5_1_endothelial
Male.6132	0	0_T_cell
Male.6137	0	0_T_cell
Male.6153	8	0_2_group1_ILC
Male.6156	0	0_T_cell
Male.6163	0	0_T_cell
Male.6166	8	0_2_group1_ILC
Male.6176	8	0_2_group1_ILC
Male.6179	0	0_T_cell
Male.6187	0	0_T_cell
Male.6199	8	0_2_group1_ILC
Male.6202	7	5_1_endothelial
Male.6209	0	0_T_cell
Male.6212	0	0_T_cell
Male.6214	0	0_T_cell
Male.6219	8	0_2_group1_ILC
Male.6229	8	0_2_group1_ILC
Male.6230	10	8_epithelial
Male.6231	7	5_1_endothelial
Male.6239	10	8_epithelial
Male.6242	0	0_T_cell
Male.6257	10	8_epithelial
Male.6272	0	0_T_cell
Male.6274	8	0_2_group1_ILC
Male.6277	0	0_T_cell
Male.6280	0	0_T_cell
Male.6281	7	5_1_endothelial
Male.6285	3	1_T_cell
Male.6287	0	0_T_cell
Male.6294	0	0_T_cell
Male.6295	0	0_T_cell
Male.6299	0	0_T_cell
Male.6300	0	0_T_cell
Male.6317	0	0_T_cell
Male.6324	8	0_2_group1_ILC
Male.6325	0	0_T_cell
Male.6326	7	5_1_endothelial
Male.6339	7	5_1_endothelial
Male.6345	8	0_2_group1_ILC
Male.6349	0	0_T_cell
Male.6356	7	5_1_endothelial
Male.6363	0	0_T_cell
Male.6364	0	0_T_cell
Male.6365	0	0_T_cell
Male.6367	7	5_1_endothelial
Male.6371	0	0_T_cell
Male.6374	12	5_fibroblast
Male.6385	0	0_T_cell
Male.6404	0	0_T_cell
Male.6409	8	0_2_group1_ILC
Female	6	2_activated_T_cell
Female.3	0	0_T_cell
Female.14	4	0_1_plasma_cell
Female.19	6	2_activated_T_cell
Female.20	3	1_T_cell
Female.23	1	4_B_cell
Female.31	12	5_fibroblast
Female.40	0	0_T_cell
Female.47	3	1_T_cell
Female.49	0	0_T_cell
Female.54	13	6_epithelial
Female.56	3	1_T_cell
Female.67	2	3_B_cell
Female.70	3	1_T_cell
Female.75	1	4_B_cell
Female.76	3	1_T_cell
Female.77	6	2_activated_T_cell
Female.79	4	0_1_plasma_cell
Female.80	3	1_T_cell
Female.82	10	8_epithelial
Female.84	1	4_B_cell
Female.88	12	5_fibroblast
Female.94	1	4_B_cell
Female.96	4	0_1_plasma_cell
Female.111	1	4_B_cell
Female.115	3	1_T_cell
Female.118	6	2_activated_T_cell
Female.126	3	1_T_cell
Female.130	0	0_T_cell
Female.147	0	0_T_cell
Female.149	10	8_epithelial
Female.151	1	4_B_cell
Female.161	8	0_2_group1_ILC
Female.165	6	2_activated_T_cell
Female.169	1	4_B_cell
Female.173	4	0_1_plasma_cell
Female.175	8	0_2_group1_ILC
Female.190	1	4_B_cell
Female.197	3	1_T_cell
Female.202	4	0_1_plasma_cell
Female.210	4	0_1_plasma_cell
Female.212	4	0_1_plasma_cell
Female.214	0	0_T_cell
Female.215	5	0_0_pericytes
Female.224	3	1_T_cell
Female.246	2	3_B_cell
Female.253	10	8_epithelial
Female.255	3	1_T_cell
Female.258	1	4_B_cell
Female.269	2	3_B_cell
Female.276	6	2_activated_T_cell
Female.277	3	1_T_cell
Female.281	0	0_T_cell
Female.282	10	8_epithelial
Female.294	4	0_1_plasma_cell
Female.295	2	3_B_cell
Female.296	3	1_T_cell
Female.299	4	0_1_plasma_cell
Female.300	10	8_epithelial
Female.301	1	4_B_cell
Female.303	2	3_B_cell
Female.304	2	3_B_cell
Female.319	0	0_T_cell
Female.323	10	8_epithelial
Female.328	5	0_0_pericytes
Female.331	3	1_T_cell
Female.333	1	4_B_cell
Female.343	4	0_1_plasma_cell
Female.348	6	2_activated_T_cell
Female.364	0	0_T_cell
Female.373	4	0_1_plasma_cell
Female.376	1	4_B_cell
Female.384	11	9_macrophages
Female.393	0	0_T_cell
Female.395	3	1_T_cell
Female.397	0	0_T_cell
Female.402	0	0_T_cell
Female.405	0	0_T_cell
Female.407	1	4_B_cell
Female.409	6	2_activated_T_cell
Female.410	1	4_B_cell
Female.414	6	2_activated_T_cell
Female.434	3	1_T_cell
Female.442	3	1_T_cell
Female.445	2	3_B_cell
Female.446	1	4_B_cell
Female.452	4	0_1_plasma_cell
Female.457	2	3_B_cell
Female.474	3	1_T_cell
Female.489	5	0_0_pericytes
Female.493	10	8_epithelial
Female.507	2	3_B_cell
Female.517	11	9_macrophages
Female.520	1	4_B_cell
Female.524	4	0_1_plasma_cell
Female.528	3	1_T_cell
Female.537	3	1_T_cell
Female.540	0	0_T_cell
Female.549	1	4_B_cell
Female.565	0	0_T_cell
Female.572	1	4_B_cell
Female.577	0	0_T_cell
Female.594	1	4_B_cell
Female.596	3	1_T_cell
Female.603	0	0_T_cell
Female.605	0	0_T_cell
Female.610	11	9_macrophages
Female.615	0	0_T_cell
Female.616	3	1_T_cell
Female.620	0	0_T_cell
Female.631	2	3_B_cell
Female.632	7	5_1_endothelial
Female.639	10	8_epithelial
Female.646	0	0_T_cell
Female.647	8	0_2_group1_ILC
Female.649	0	0_T_cell
Female.661	3	1_T_cell
Female.673	3	1_T_cell
Female.675	3	1_T_cell
Female.683	6	2_activated_T_cell
Female.684	3	1_T_cell
Female.693	3	1_T_cell
Female.695	0	0_T_cell
Female.717	3	1_T_cell
Female.726	0	0_T_cell
Female.730	0	0_T_cell
Female.740	4	0_1_plasma_cell
Female.749	2	3_B_cell
Female.755	4	0_1_plasma_cell
Female.756	3	1_T_cell
Female.760	11	9_macrophages
Female.761	0	0_T_cell
Female.763	3	1_T_cell
Female.768	2	3_B_cell
Female.770	6	2_activated_T_cell
Female.773	2	3_B_cell
Female.775	3	1_T_cell
Female.801	0	0_T_cell
Female.816	4	0_1_plasma_cell
Female.828	1	4_B_cell
Female.834	4	0_1_plasma_cell
Female.835	6	2_activated_T_cell
Female.846	2	3_B_cell
Female.848	3	1_T_cell
Female.860	6	2_activated_T_cell
Female.867	4	0_1_plasma_cell
Female.875	4	0_1_plasma_cell
Female.895	0	0_T_cell
Female.900	4	0_1_plasma_cell
Female.918	3	1_T_cell
Female.923	4	0_1_plasma_cell
Female.925	6	2_activated_T_cell
Female.936	4	0_1_plasma_cell
Female.940	4	0_1_plasma_cell
Female.942	1	4_B_cell
Female.949	2	3_B_cell
Female.962	0	0_T_cell
Female.969	3	1_T_cell
Female.994	8	0_2_group1_ILC
Female.995	3	1_T_cell
Female.1002	1	4_B_cell
Female.1008	2	3_B_cell
Female.1018	1	4_B_cell
Female.1036	2	3_B_cell
Female.1038	3	1_T_cell
Female.1041	0	0_T_cell
Female.1056	0	0_T_cell
Female.1061	3	1_T_cell
Female.1081	2	3_B_cell
Female.1088	1	4_B_cell
Female.1093	0	0_T_cell
Female.1097	0	0_T_cell
Female.1123	10	8_epithelial
Female.1125	0	0_T_cell
Female.1136	11	9_macrophages
Female.1139	3	1_T_cell
Female.1150	0	0_T_cell
Female.1153	1	4_B_cell
Female.1161	3	1_T_cell
Female.1162	2	3_B_cell
Female.1182	4	0_1_plasma_cell
Female.1189	4	0_1_plasma_cell
Female.1190	0	0_T_cell
Female.1192	3	1_T_cell
Female.1206	3	1_T_cell
Female.1208	7	5_1_endothelial
Female.1209	0	0_T_cell
Female.1218	7	5_1_endothelial
Female.1222	11	9_macrophages
Female.1229	11	9_macrophages
Female.1230	2	3_B_cell
Female.1231	6	2_activated_T_cell
Female.1239	11	9_macrophages
Female.1266	4	0_1_plasma_cell
Female.1268	3	1_T_cell
Female.1271	7	5_1_endothelial
Female.1277	11	9_macrophages
Female.1287	1	4_B_cell
Female.1292	5	0_0_pericytes
Female.1299	4	0_1_plasma_cell
Female.1302	4	0_1_plasma_cell
Female.1304	4	0_1_plasma_cell
Female.1310	0	0_T_cell
Female.1318	2	3_B_cell
Female.1321	2	3_B_cell
Female.1324	1	4_B_cell
Female.1338	0	0_T_cell
Female.1339	2	3_B_cell
Female.1341	4	0_1_plasma_cell
Female.1347	11	9_macrophages
Female.1365	4	0_1_plasma_cell
Female.1375	5	0_0_pericytes
Female.1380	0	0_T_cell
Female.1399	1	4_B_cell
Female.1411	2	3_B_cell
Female.1417	0	0_T_cell
Female.1424	11	9_macrophages
Female.1431	0	0_T_cell
Female.1434	0	0_T_cell
Female.1435	11	9_macrophages
Female.1439	1	4_B_cell
Female.1466	0	0_T_cell
Female.1477	10	8_epithelial
Female.1483	0	0_T_cell
Female.1486	11	9_macrophages
Female.1497	11	9_macrophages
Female.1501	6	2_activated_T_cell
Female.1503	0	0_T_cell
Female.1507	4	0_1_plasma_cell
Female.1508	3	1_T_cell
Female.1514	2	3_B_cell
Female.1518	2	3_B_cell
Female.1533	3	1_T_cell
Female.1537	4	0_1_plasma_cell
Female.1541	4	0_1_plasma_cell
Female.1544	1	4_B_cell
Female.1557	3	1_T_cell
Female.1559	1	4_B_cell
Female.1570	0	0_T_cell
Female.1573	2	3_B_cell
Female.1581	4	0_1_plasma_cell
Female.1583	6	2_activated_T_cell
Female.1585	2	3_B_cell
Female.1592	1	4_B_cell
Female.1595	4	0_1_plasma_cell
Female.1596	0	0_T_cell
Female.1598	0	0_T_cell
Female.1601	4	0_1_plasma_cell
Female.1602	0	0_T_cell
Female.1618	3	1_T_cell
Female.1620	3	1_T_cell
Female.1623	4	0_1_plasma_cell
Female.1632	2	3_B_cell
Female.1639	0	0_T_cell
Female.1641	6	2_activated_T_cell
Female.1647	2	3_B_cell
Female.1655	4	0_1_plasma_cell
Female.1659	1	4_B_cell
Female.1662	6	2_activated_T_cell
Female.1666	2	3_B_cell
Female.1667	6	2_activated_T_cell
Female.1668	6	2_activated_T_cell
Female.1674	4	0_1_plasma_cell
Female.1692	6	2_activated_T_cell
Female.1714	4	0_1_plasma_cell
Female.1718	1	4_B_cell
Female.1745	6	2_activated_T_cell
Female.1764	2	3_B_cell
Female.1768	6	2_activated_T_cell
Female.1773	6	2_activated_T_cell
Female.1776	8	0_2_group1_ILC
Female.1778	2	3_B_cell
Female.1780	0	0_T_cell
Female.1785	4	0_1_plasma_cell
Female.1789	3	1_T_cell
Female.1790	1	4_B_cell
Female.1791	4	0_1_plasma_cell
Female.1792	2	3_B_cell
Female.1794	0	0_T_cell
Female.1814	2	3_B_cell
Female.1815	0	0_T_cell
Female.1816	10	8_epithelial
Female.1818	6	2_activated_T_cell
Female.1825	3	1_T_cell
Female.1829	3	1_T_cell
Female.1837	6	2_activated_T_cell
Female.1848	2	3_B_cell
Female.1853	1	4_B_cell
Female.1856	0	0_T_cell
Female.1860	0	0_T_cell
Female.1865	4	0_1_plasma_cell
Female.1866	10	8_epithelial
Female.1892	11	9_macrophages
Female.1896	4	0_1_plasma_cell
Female.1897	0	0_T_cell
Female.1899	1	4_B_cell
Female.1903	0	0_T_cell
Female.1904	4	0_1_plasma_cell
Female.1908	12	5_fibroblast
Female.1911	4	0_1_plasma_cell
Female.1914	1	4_B_cell
Female.1923	0	0_T_cell
Female.1932	1	4_B_cell
Female.1941	0	0_T_cell
Female.1942	7	5_1_endothelial
Female.1954	11	9_macrophages
Female.1956	6	2_activated_T_cell
Female.1957	1	4_B_cell
Female.1965	4	0_1_plasma_cell
Female.1981	0	0_T_cell
Female.2013	0	0_T_cell
Female.2020	11	9_macrophages
Female.2023	4	0_1_plasma_cell
Female.2024	0	0_T_cell
Female.2039	0	0_T_cell
Female.2043	1	4_B_cell
Female.2047	1	4_B_cell
Female.2051	7	5_1_endothelial
Female.2065	3	1_T_cell
Female.2069	2	3_B_cell
Female.2084	3	1_T_cell
Female.2109	0	0_T_cell
Female.2120	1	4_B_cell
Female.2154	4	0_1_plasma_cell
Female.2159	3	1_T_cell
Female.2163	0	0_T_cell
Female.2180	0	0_T_cell
Female.2198	3	1_T_cell
Female.2204	6	2_activated_T_cell
Female.2235	3	1_T_cell
Female.2238	8	0_2_group1_ILC
Female.2249	6	2_activated_T_cell
Female.2261	1	4_B_cell
Female.2269	6	2_activated_T_cell
Female.2276	4	0_1_plasma_cell
Female.2280	1	4_B_cell
Female.2286	3	1_T_cell
Female.2292	2	3_B_cell
Female.2298	6	2_activated_T_cell
Female.2308	10	8_epithelial
Female.2310	2	3_B_cell
Female.2318	6	2_activated_T_cell
Female.2321	3	1_T_cell
Female.2322	3	1_T_cell
Female.2329	1	4_B_cell
Female.2337	11	9_macrophages
Female.2338	3	1_T_cell
Female.2344	3	1_T_cell
Female.2358	4	0_1_plasma_cell
Female.2363	6	2_activated_T_cell
Female.2376	1	4_B_cell
Female.2380	3	1_T_cell
Female.2381	10	8_epithelial
Female.2383	4	0_1_plasma_cell
Female.2390	4	0_1_plasma_cell
Female.2393	1	4_B_cell
Female.2398	0	0_T_cell
Female.2411	0	0_T_cell
Female.2426	0	0_T_cell
Female.2427	4	0_1_plasma_cell
Female.2448	4	0_1_plasma_cell
Female.2449	0	0_T_cell
Female.2467	4	0_1_plasma_cell
Female.2489	0	0_T_cell
Female.2509	3	1_T_cell
Female.2536	6	2_activated_T_cell
Female.2543	4	0_1_plasma_cell
Female.2548	3	1_T_cell
Female.2550	2	3_B_cell
Female.2555	4	0_1_plasma_cell
Female.2556	3	1_T_cell
Female.2560	4	0_1_plasma_cell
Female.2563	0	0_T_cell
Female.2564	4	0_1_plasma_cell
Female.2569	1	4_B_cell
Female.2571	0	0_T_cell
Female.2579	1	4_B_cell
Female.2589	4	0_1_plasma_cell
Female.2595	4	0_1_plasma_cell
Female.2600	0	0_T_cell
Female.2608	1	4_B_cell
Female.2613	4	0_1_plasma_cell
Female.2617	4	0_1_plasma_cell
Female.2622	1	4_B_cell
Female.2624	3	1_T_cell
Female.2629	11	9_macrophages
Female.2642	1	4_B_cell
Female.2650	12	5_fibroblast
Female.2653	3	1_T_cell
Female.2661	4	0_1_plasma_cell
Female.2664	11	9_macrophages
Female.2673	4	0_1_plasma_cell
Female.2677	4	0_1_plasma_cell
Female.2682	3	1_T_cell
Female.2686	1	4_B_cell
Female.2694	0	0_T_cell
Female.2698	0	0_T_cell
Female.2705	3	1_T_cell
Female.2708	3	1_T_cell
Female.2711	12	5_fibroblast
Female.2717	1	4_B_cell
Female.2718	1	4_B_cell
Female.2723	1	4_B_cell
Female.2746	4	0_1_plasma_cell
Female.2747	2	3_B_cell
Female.2750	6	2_activated_T_cell
Female.2752	1	4_B_cell
Female.2772	12	5_fibroblast
Female.2776	2	3_B_cell
Female.2777	0	0_T_cell
Female.2784	1	4_B_cell
Female.2786	7	5_1_endothelial
Female.2789	7	5_1_endothelial
Female.2791	6	2_activated_T_cell
Female.2793	2	3_B_cell
Female.2794	12	5_fibroblast
Female.2798	4	0_1_plasma_cell
Female.2808	4	0_1_plasma_cell
Female.2811	3	1_T_cell
Female.2815	1	4_B_cell
Female.2819	4	0_1_plasma_cell
Female.2832	0	0_T_cell
Female.2834	3	1_T_cell
Female.2837	6	2_activated_T_cell
Female.2842	0	0_T_cell
Female.2850	4	0_1_plasma_cell
Female.2852	0	0_T_cell
Female.2853	4	0_1_plasma_cell
Female.2859	4	0_1_plasma_cell
Female.2880	10	8_epithelial
Female.2883	2	3_B_cell
Female.2885	3	1_T_cell
Female.2886	2	3_B_cell
Female.2893	1	4_B_cell
Female.2895	6	2_activated_T_cell
Female.2911	1	4_B_cell
Female.2914	6	2_activated_T_cell
Female.2921	0	0_T_cell
Female.2926	1	4_B_cell
Female.2930	11	9_macrophages
Female.2934	0	0_T_cell
Female.2936	3	1_T_cell
Female.2937	11	9_macrophages
Female.2943	4	0_1_plasma_cell
Female.2946	2	3_B_cell
Female.2947	4	0_1_plasma_cell
Female.2948	4	0_1_plasma_cell
Female.2949	0	0_T_cell
Female.2963	3	1_T_cell
Female.2967	2	3_B_cell
Female.2972	1	4_B_cell
Female.2975	1	4_B_cell
Female.2978	10	8_epithelial
Female.2989	3	1_T_cell
[truncated: 2,047 more rows]

## Sheet: GSE158291_seu.markers
	p_val	avg_log2FC	pct.1	pct.2	p_val_adj	cluster	gene
IL7R	0	3.33194	0.638	0.056	0	0	IL7R
CD8A	0	2.94928	0.649	0.05	0	0	CD8A
CCL5	0	2.84897	0.854	0.117	0	0	CCL5
FYB1	0	2.17465	0.796	0.187	0	0	FYB1
CD3E	0	2.13667	0.793	0.155	0	0	CD3E
IL32	0	2.05198	0.873	0.23	0	0	IL32
ZNF683	0	2.04994	0.342	0.015	0	0	ZNF683
CD96	0	1.97155	0.515	0.081	0	0	CD96
TRBC2	0	1.87739	0.832	0.249	0	0	TRBC2
CD2	0	1.8761	0.656	0.137	0	0	CD2
TRAC	0	1.77008	0.741	0.216	0	0	TRAC
RPS29	9.15e-290	0.914631	0.997	0.975	2.29e-285	0	RPS29
ZFP36L2	2.36e-258	2.23046	0.8	0.487	5.91e-254	0	ZFP36L2
TNFAIP3	6.55e-258	2.22141	0.728	0.33	1.64e-253	0	TNFAIP3
ARL4C	1.42e-245	1.71767	0.609	0.174	3.55e-241	0	ARL4C
CD8B	1.17e-237	1.56844	0.291	0.021	2.94e-233	0	CD8B
IL2RB	8.57e-230	1.55601	0.55	0.144	2.15e-225	0	IL2RB
CD3G	2.33e-223	1.57737	0.442	0.085	5.83e-219	0	CD3G
RPS27	1.03e-216	0.954665	0.961	0.895	2.59e-212	0	RPS27
S100A4	8.82e-216	1.47003	0.683	0.259	2.21e-211	0	S100A4
TRGC2	9.68e-209	1.48271	0.331	0.042	2.43e-204	0	TRGC2
CD7	1.17e-207	1.5441	0.483	0.115	2.94e-203	0	CD7
BCL11B	3.12e-207	1.60596	0.42	0.085	7.83e-203	0	BCL11B
TRBC1	5.45e-206	1.62724	0.485	0.113	1.37e-201	0	TRBC1
THEMIS	1.28e-196	1.34248	0.242	0.016	3.22e-192	0	THEMIS
HCST	1.34e-189	1.56674	0.561	0.204	3.37e-185	0	HCST
RPL30	2.07e-182	0.829007	0.966	0.936	5.18e-178	0	RPL30
CD3D	1.48e-179	1.35362	0.43	0.101	3.7e-175	0	CD3D
SRGN	1.55e-179	1.13668	0.833	0.493	3.89e-175	0	SRGN
NKG7	1.38e-172	0.998684	0.423	0.091	3.47e-168	0	NKG7
B2M	1.56e-171	0.651348	0.993	0.978	3.92e-167	0	B2M
CXCR4	2.64e-171	1.69991	0.795	0.542	6.62e-167	0	CXCR4
BTG1	1.07e-169	1.34645	0.882	0.755	2.67e-165	0	BTG1
RPS27A	1.61e-167	0.700563	0.985	0.953	4.05e-163	0	RPS27A
RPS12	2.6e-167	0.802346	0.965	0.92	6.53e-163	0	RPS12
RNF125	1.82e-166	1.51229	0.342	0.07	4.55e-162	0	RNF125
RPS3	1.12e-161	0.848747	0.948	0.894	2.81e-157	0	RPS3
SPOCK2	1.47e-161	1.15194	0.532	0.171	3.69e-157	0	SPOCK2
LINC01871	1.06e-157	1.28683	0.27	0.038	2.67e-153	0	LINC01871
RPLP2	4.33e-145	0.690783	0.973	0.925	1.09e-140	0	RPLP2
TCF7	5.83e-145	1.23536	0.334	0.072	1.46e-140	0	TCF7
TC2N	4.98e-140	1.29393	0.278	0.052	1.25e-135	0	TC2N
JUNB	1.09e-139	1.21165	0.89	0.827	2.74e-135	0	JUNB
PTPRC	1.1e-138	0.929629	0.87	0.576	2.76e-134	0	PTPRC
SH3BGRL3	2.86e-135	1.05985	0.847	0.707	7.17e-131	0	SH3BGRL3
FOSL2	3.09e-134	1.61569	0.515	0.228	7.74e-130	0	FOSL2
CCL4	7.35e-134	1.65929	0.409	0.121	1.84e-129	0	CCL4
CD69	2.01e-133	1.26233	0.605	0.284	5.05e-129	0	CD69
DUSP2	3.02e-132	1.35731	0.625	0.331	7.58e-128	0	DUSP2
PDCD4	1.94e-131	1.40318	0.59	0.32	4.87e-127	0	PDCD4
SARAF	1.71e-128	1.34277	0.672	0.445	4.29e-124	0	SARAF
CST7	2.9e-126	1.07935	0.364	0.098	7.26e-122	0	CST7
TPT1	3.12e-126	0.504515	0.993	0.984	7.83e-122	0	TPT1
ICOS	4.74e-125	1.16173	0.337	0.084	1.19e-120	0	ICOS
LEPROTL1	2.12e-123	1.44569	0.432	0.169	5.3e-119	0	LEPROTL1
PARP8	4.27e-123	1.35868	0.364	0.115	1.07e-118	0	PARP8
RPS14	1.14e-122	0.702439	0.942	0.903	2.85e-118	0	RPS14
PTGER4	8.44e-122	1.46912	0.375	0.123	2.12e-117	0	PTGER4
NR4A2	3.04e-118	1.17494	0.633	0.34	7.63e-114	0	NR4A2
SLA2	2.04e-116	1.05242	0.219	0.036	5.1e-112	0	SLA2
RCAN3	5.66e-115	1.4467	0.339	0.108	1.42e-110	0	RCAN3
SAMSN1	3.79e-114	1.37465	0.426	0.168	9.49e-110	0	SAMSN1
GPR65	4.02e-112	1.38661	0.302	0.082	1.01e-107	0	GPR65
HLA-A	8.2e-110	0.636256	0.952	0.851	2.06e-105	0	HLA-A
CTSW	1.96e-109	1.02115	0.225	0.04	4.91e-105	0	CTSW
CD52	9.51e-109	0.977743	0.73	0.458	2.38e-104	0	CD52
SLC2A3	1.86e-107	1.29507	0.636	0.396	4.66e-103	0	SLC2A3
RPL41	8.59e-105	0.560872	0.954	0.939	2.15e-100	0	RPL41
STK17B	4.25e-104	1.09312	0.729	0.531	1.06e-99	0	STK17B
EMB	1.33e-103	1.32773	0.476	0.237	3.33e-99	0	EMB
LCP2	1.46e-103	1.21648	0.376	0.135	3.66e-99	0	LCP2
MT-ND2	5.18e-103	0.49382	0.993	0.973	1.3e-98	0	MT-ND2
RPL34	1.04e-102	0.504529	0.99	0.973	2.61e-98	0	RPL34
ZNF331	5.07e-102	1.32703	0.583	0.321	1.27e-97	0	ZNF331
RPL31	1.61e-101	0.525672	0.979	0.954	4.05e-97	0	RPL31
YPEL5	9.48e-101	1.24184	0.711	0.574	2.38e-96	0	YPEL5
SH2D2A	3.58e-99	1.04917	0.304	0.087	8.97e-95	0	SH2D2A
RPS21	4.95e-99	0.619776	0.946	0.906	1.24e-94	0	RPS21
CALM1	2e-98	0.7616	0.871	0.807	5.02e-94	0	CALM1
GZMA	3.41e-97	1.35323	0.28	0.074	8.55e-93	0	GZMA
RPS18	8.75e-97	0.536456	0.968	0.942	2.19e-92	0	RPS18
GZMH	2.45e-96	1.04306	0.247	0.056	6.14e-92	0	GZMH
IL2RG	9.57e-96	1.04125	0.626	0.39	2.4e-91	0	IL2RG
CD48	5.5e-95	1.1101	0.535	0.296	1.38e-90	0	CD48
ANXA1	2.79e-93	1.08931	0.493	0.237	6.99e-89	0	ANXA1
ITK	5.11e-91	1.01925	0.27	0.074	1.28e-86	0	ITK
GABARAPL1	1.37e-90	1.25802	0.391	0.169	3.43e-86	0	GABARAPL1
RPL38	5.57e-90	0.620153	0.925	0.9	1.4e-85	0	RPL38
SPN	1.06e-87	1.12712	0.338	0.122	2.66e-83	0	SPN
PFKFB3	2.95e-86	1.53929	0.458	0.253	7.4e-82	0	PFKFB3
SLA	3.82e-86	0.994569	0.358	0.132	9.58e-82	0	SLA
ARAP2	4.02e-85	1.1195	0.315	0.11	1.01e-80	0	ARAP2
RGCC	3.49e-82	0.761709	0.59	0.344	8.74e-78	0	RGCC
RORA	3.7e-82	1.20626	0.26	0.079	9.27e-78	0	RORA
PLP2	2.19e-80	1.20659	0.476	0.275	5.48e-76	0	PLP2
KLRD1	6.38e-79	0.796867	0.201	0.044	1.6e-74	0	KLRD1
RPL27A	8.69e-79	0.438854	0.976	0.962	2.18e-74	0	RPL27A
EVL	9.05e-79	1.12598	0.521	0.326	2.27e-74	0	EVL
PDE4D	4.32e-78	1.32346	0.316	0.122	1.08e-73	0	PDE4D
RPS15A	4.59e-78	0.623439	0.906	0.865	1.15e-73	0	RPS15A
RUNX3	7.35e-78	1.06133	0.544	0.338	1.84e-73	0	RUNX3
RPS25	2.75e-77	0.64164	0.855	0.804	6.9e-73	0	RPS25
RPL32	3.65e-77	0.511102	0.954	0.929	9.14e-73	0	RPL32
RPL9	3.78e-77	0.539594	0.954	0.92	9.48e-73	0	RPL9
CELF2	8.53e-76	1.06851	0.44	0.224	2.14e-71	0	CELF2
RBL2	2.44e-75	1.26183	0.435	0.241	6.12e-71	0	RBL2
PREX1	1.19e-71	1.02391	0.366	0.163	2.99e-67	0	PREX1
ID2	3.12e-70	1.0206	0.561	0.366	7.83e-66	0	ID2
SUN2	1.55e-69	1.01377	0.492	0.301	3.88e-65	0	SUN2
FAM177A1	4.19e-69	1.36647	0.39	0.206	1.05e-64	0	FAM177A1
RPL27	9.02e-69	0.561696	0.881	0.857	2.26e-64	0	RPL27
CD99	1.48e-68	0.857543	0.624	0.464	3.7e-64	0	CD99
RPS28	1.8e-68	0.526937	0.918	0.898	4.5e-64	0	RPS28
LCK	8.27e-68	0.992118	0.361	0.167	2.07e-63	0	LCK
RPL21	1.1e-67	0.47277	0.963	0.947	2.75e-63	0	RPL21
SLFN5	5.81e-67	1.09749	0.325	0.141	1.46e-62	0	SLFN5
AHNAK	8.91e-67	0.80236	0.649	0.421	2.23e-62	0	AHNAK
RPS19	2.37e-66	0.463419	0.97	0.941	5.93e-62	0	RPS19
AUTS2	3.81e-65	1.12738	0.228	0.075	9.54e-61	0	AUTS2
RPL35A	1.27e-64	0.496916	0.925	0.918	3.19e-60	0	RPL35A
RPL13	4.75e-64	0.5331	0.877	0.863	1.19e-59	0	RPL13
HLA-B	9.09e-64	0.462228	0.957	0.92	2.28e-59	0	HLA-B
MT-CO1	1.24e-63	0.455642	0.978	0.952	3.12e-59	0	MT-CO1
ETV3	1.44e-61	1.22482	0.292	0.126	3.6e-57	0	ETV3
RPL13A	2.15e-61	0.447806	0.96	0.928	5.39e-57	0	RPL13A
CD44	2.23e-61	0.912777	0.529	0.348	5.58e-57	0	CD44
GNLY	4.25e-61	0.440847	0.205	0.056	1.06e-56	0	GNLY
MALAT1	7.72e-61	0.441201	0.979	0.965	1.94e-56	0	MALAT1
TIPARP	3.08e-60	1.28862	0.373	0.204	7.73e-56	0	TIPARP
RESF1	4.95e-59	1.12887	0.406	0.232	1.24e-54	0	RESF1
RAC2	6.32e-59	0.605009	0.779	0.582	1.59e-54	0	RAC2
RPS20	6.03e-58	0.451046	0.94	0.911	1.51e-53	0	RPS20
MT1X	2.75e-57	1.67383	0.206	0.069	6.9e-53	0	MT1X
SKAP1	1.73e-54	0.889477	0.228	0.083	4.34e-50	0	SKAP1
RPL37	2.1e-54	0.37591	0.978	0.956	5.27e-50	0	RPL37
AKNA	1.9e-53	0.968198	0.447	0.285	4.76e-49	0	AKNA
PTPN4	2.05e-53	0.867838	0.214	0.075	5.13e-49	0	PTPN4
RPS6KA3	4.1e-53	1.04529	0.339	0.18	1.03e-48	0	RPS6KA3
RPL23A	6.17e-53	0.508427	0.872	0.849	1.55e-48	0	RPL23A
LCP1	2.57e-52	0.440819	0.808	0.55	6.44e-48	0	LCP1
CREM	2.73e-52	0.911897	0.538	0.365	6.85e-48	0	CREM
CNOT6L	3.81e-52	0.979878	0.491	0.337	9.55e-48	0	CNOT6L
RASGRP1	4.19e-52	1.0029	0.348	0.183	1.05e-47	0	RASGRP1
ITGAL	8.04e-52	0.947474	0.363	0.198	2.02e-47	0	ITGAL
ZFP36	1.24e-51	0.744482	0.797	0.725	3.1e-47	0	ZFP36
HLA-E	4.7e-51	0.399118	0.914	0.888	1.18e-46	0	HLA-E
AREG	6.46e-51	1.14189	0.297	0.138	1.62e-46	0	AREG
RPL39	1.47e-50	0.415943	0.936	0.909	3.68e-46	0	RPL39
HSPA8	1.82e-50	0.729165	0.814	0.763	4.57e-46	0	HSPA8
PIK3R1	6.25e-49	1.29411	0.363	0.215	1.57e-44	0	PIK3R1
TOMM7	2.51e-48	0.670102	0.711	0.674	6.3e-44	0	TOMM7
P2RY10	4.92e-47	0.936518	0.321	0.162	1.23e-42	0	P2RY10
TMC8	1.69e-46	1.02044	0.314	0.164	4.24e-42	0	TMC8
FYN	3.54e-46	0.806406	0.448	0.285	8.88e-42	0	FYN
ADGRE5	5.01e-46	0.99637	0.328	0.181	1.26e-41	0	ADGRE5
RPL11	7.19e-46	0.396369	0.946	0.922	1.8e-41	0	RPL11
TMSB4X	7.59e-46	0.337556	0.992	0.961	1.9e-41	0	TMSB4X
PRKCH	1.26e-44	0.71321	0.296	0.143	3.16e-40	0	PRKCH
RPLP1	1.33e-44	0.386485	0.941	0.931	3.34e-40	0	RPLP1
APOBEC3G	8.91e-44	0.980038	0.299	0.156	2.23e-39	0	APOBEC3G
CLEC2B	1.76e-42	0.85549	0.3	0.156	4.41e-38	0	CLEC2B
BTG2	2.82e-42	0.811831	0.625	0.55	7.07e-38	0	BTG2
ITGA1	8.29e-42	0.546383	0.339	0.165	2.08e-37	0	ITGA1
TBC1D10C	1.19e-41	0.935473	0.325	0.185	2.97e-37	0	TBC1D10C
SC5D	2.51e-41	1.04764	0.282	0.149	6.3e-37	0	SC5D
CCND2	3.71e-41	0.760515	0.459	0.304	9.3e-37	0	CCND2
MBP	4.58e-41	0.931343	0.311	0.17	1.15e-36	0	MBP
RPL36	8.77e-41	0.43523	0.873	0.871	2.2e-36	0	RPL36
TENT5C	2.3e-40	0.934721	0.429	0.284	5.77e-36	0	TENT5C
BIN2	3.43e-40	0.879489	0.26	0.127	8.61e-36	0	BIN2
PTPN22	4.64e-40	0.842347	0.252	0.121	1.16e-35	0	PTPN22
TMX4	1.15e-39	0.993108	0.323	0.188	2.88e-35	0	TMX4
RPL28	1.93e-39	0.413223	0.876	0.842	4.84e-35	0	RPL28
IRF2BP2	2.86e-39	0.834496	0.525	0.416	7.18e-35	0	IRF2BP2
RPS6	4.7e-39	0.313613	0.979	0.963	1.18e-34	0	RPS6
ITGA4	6.08e-39	0.903128	0.337	0.196	1.52e-34	0	ITGA4
PNRC1	6.59e-39	0.671449	0.668	0.622	1.65e-34	0	PNRC1
PDE4B	3.66e-38	0.868879	0.357	0.213	9.17e-34	0	PDE4B
EEF1A1	3.89e-38	0.241416	0.993	0.988	9.74e-34	0	EEF1A1
HLA-C	3.94e-38	0.492744	0.689	0.606	9.89e-34	0	HLA-C
JUND	4.62e-38	0.470942	0.9	0.893	1.16e-33	0	JUND
PABPC1	3.01e-37	0.464478	0.915	0.884	7.56e-33	0	PABPC1
ACAP1	3.52e-37	0.973686	0.321	0.191	8.82e-33	0	ACAP1
CLEC2D	5.18e-37	0.919034	0.345	0.213	1.3e-32	0	CLEC2D
GBP5	5.9e-37	0.798308	0.238	0.112	1.48e-32	0	GBP5
RPL37A	1.23e-36	0.291749	0.978	0.966	3.09e-32	0	RPL37A
PLAAT4	1.48e-36	0.777759	0.256	0.129	3.72e-32	0	PLAAT4
FTH1	1.7e-36	0.714136	0.786	0.794	4.26e-32	0	FTH1
IQGAP2	3e-36	0.823147	0.213	0.095	7.51e-32	0	IQGAP2
TOB1	1.18e-35	1.04034	0.443	0.336	2.96e-31	0	TOB1
SRSF7	2.05e-35	0.755296	0.596	0.541	5.14e-31	0	SRSF7
TNFRSF1B	7.57e-35	0.643952	0.32	0.174	1.9e-30	0	TNFRSF1B
RPL19	1.82e-34	0.42491	0.851	0.847	4.57e-30	0	RPL19
IKZF1	3.96e-34	0.873636	0.406	0.289	9.92e-30	0	IKZF1
RPS16	4.31e-34	0.325512	0.962	0.942	1.08e-29	0	RPS16
MT-ND1	1.57e-33	0.329114	0.975	0.957	3.95e-29	0	MT-ND1
MBNL1	2.55e-33	0.604562	0.64	0.586	6.38e-29	0	MBNL1
BCL9L	4.89e-33	0.904479	0.271	0.153	1.23e-28	0	BCL9L
ARHGAP9	5.14e-33	0.822457	0.303	0.178	1.29e-28	0	ARHGAP9
CDKN1B	3.37e-32	0.921058	0.286	0.17	8.46e-28	0	CDKN1B
ITM2A	3.43e-32	0.401516	0.417	0.251	8.59e-28	0	ITM2A
ETS1	5.69e-32	0.528193	0.687	0.591	1.43e-27	0	ETS1
CDC42SE2	2.43e-31	0.805308	0.393	0.285	6.09e-27	0	CDC42SE2
SLC9A3R1	7.1e-31	0.737589	0.224	0.114	1.78e-26	0	SLC9A3R1
RPS3A	8.89e-31	0.425053	0.816	0.818	2.23e-26	0	RPS3A
ITGB2	9.76e-31	0.620507	0.48	0.355	2.45e-26	0	ITGB2
GPRIN3	1.26e-30	0.799193	0.257	0.141	3.15e-26	0	GPRIN3
GPR183	2.97e-30	0.550836	0.244	0.126	7.45e-26	0	GPR183
SLC7A5	3.49e-30	0.845156	0.281	0.165	8.75e-26	0	SLC7A5
TRAF3IP3	7.24e-30	0.7591	0.236	0.124	1.81e-25	0	TRAF3IP3
GLIPR1	1.38e-29	0.973299	0.326	0.215	3.46e-25	0	GLIPR1
VPS37B	1.38e-29	0.734154	0.274	0.155	3.47e-25	0	VPS37B
TSPYL2	1.45e-29	0.981085	0.382	0.275	3.64e-25	0	TSPYL2
RBMS1	5.1e-29	0.809413	0.311	0.197	1.28e-24	0	RBMS1
DDX5	7.33e-29	0.38185	0.865	0.885	1.84e-24	0	DDX5
GIMAP7	1.16e-28	0.60868	0.229	0.114	2.91e-24	0	GIMAP7
RAB27A	1.97e-28	0.742137	0.307	0.191	4.94e-24	0	RAB27A
PITPNC1	8.03e-28	0.746922	0.23	0.125	2.01e-23	0	PITPNC1
RPL10	1.1e-27	0.401986	0.812	0.828	2.76e-23	0	RPL10
TSC22D3	1.47e-27	0.763543	0.596	0.53	3.68e-23	0	TSC22D3
PCED1B-AS1	2.21e-27	0.812775	0.368	0.267	5.54e-23	0	PCED1B-AS1
SEPTIN1	2.77e-27	0.821347	0.353	0.251	6.94e-23	0	SEPTIN1
ARRB2	3.52e-27	0.746004	0.236	0.131	8.83e-23	0	ARRB2
DNAJB1	8.14e-27	0.791589	0.706	0.625	2.04e-22	0	DNAJB1
RASSF5	8.45e-27	0.706149	0.341	0.227	2.12e-22	0	RASSF5
HLA-F	1.57e-26	0.71903	0.489	0.407	3.92e-22	0	HLA-F
HECA	1.91e-25	0.843507	0.325	0.233	4.78e-21	0	HECA
FXYD5	3.04e-25	0.692144	0.355	0.251	7.62e-21	0	FXYD5
SLC38A1	5.32e-25	0.737852	0.435	0.342	1.33e-20	0	SLC38A1
DOCK10	7.06e-25	0.815056	0.234	0.137	1.77e-20	0	DOCK10
RNF213	1.02e-24	0.756388	0.381	0.283	2.57e-20	0	RNF213
IL10RA	1.5e-24	0.810437	0.238	0.142	3.77e-20	0	IL10RA
EIF1	1.67e-24	0.350338	0.873	0.891	4.2e-20	0	EIF1
PIP4K2A	2.02e-24	0.597613	0.474	0.382	5.07e-20	0	PIP4K2A
RPS23	5e-24	0.287445	0.887	0.873	1.25e-19	0	RPS23
YWHAZ	7.63e-24	0.394928	0.798	0.795	1.91e-19	0	YWHAZ
TUBA4A	1.2e-23	0.850157	0.336	0.243	3.02e-19	0	TUBA4A
METRNL	2.26e-23	0.827842	0.293	0.196	5.68e-19	0	METRNL
CCSER2	2.98e-23	0.735683	0.264	0.168	7.48e-19	0	CCSER2
APBB1IP	3.68e-23	0.741938	0.37	0.276	9.21e-19	0	APBB1IP
NR4A3	4.1e-23	0.674788	0.322	0.213	1.03e-18	0	NR4A3
LSP1	4.88e-23	0.684856	0.414	0.33	1.22e-18	0	LSP1
ARHGDIB	6.29e-23	0.399703	0.775	0.719	1.58e-18	0	ARHGDIB
EPB41	7.96e-23	0.722644	0.226	0.133	2e-18	0	EPB41
RPS24	9.36e-23	0.264948	0.94	0.942	2.35e-18	0	RPS24
GNG2	9.4e-23	0.673348	0.381	0.287	2.36e-18	0	GNG2
RGS1	1.02e-22	0.522397	0.543	0.43	2.55e-18	0	RGS1
BCL2	2.33e-22	0.767286	0.244	0.149	5.84e-18	0	BCL2
RPL35	2.47e-22	0.421691	0.749	0.776	6.19e-18	0	RPL35
BTN3A2	7.14e-22	0.69074	0.25	0.156	1.79e-17	0	BTN3A2
ARHGEF1	1.69e-21	0.722463	0.398	0.315	4.25e-17	0	ARHGEF1
ATP2B4	2.37e-21	0.684241	0.24	0.147	5.95e-17	0	ATP2B4
IFITM2	4.52e-20	0.360928	0.562	0.446	1.13e-15	0	IFITM2
PRKACB	4.82e-20	0.740033	0.27	0.183	1.21e-15	0	PRKACB
FMNL1	5.91e-20	0.777153	0.334	0.25	1.48e-15	0	FMNL1
DDIT4	6.28e-20	0.671588	0.367	0.278	1.58e-15	0	DDIT4
WIPF1	2.66e-19	0.493972	0.566	0.501	6.67e-15	0	WIPF1
EML4	3.19e-19	0.755531	0.272	0.189	8e-15	0	EML4
CD84	7.87e-19	0.714969	0.208	0.125	1.97e-14	0	CD84
ARHGAP30	9.29e-19	0.731357	0.301	0.218	2.33e-14	0	ARHGAP30
SLFN11	1.43e-18	0.837905	0.22	0.141	3.59e-14	0	SLFN11
C9orf78	1.7e-18	0.714315	0.348	0.276	4.26e-14	0	C9orf78
IVNS1ABP	1.8e-18	0.656476	0.316	0.231	4.51e-14	0	IVNS1ABP
CEMIP2	3.81e-18	0.599091	0.285	0.192	9.55e-14	0	CEMIP2
KCNAB2	4.77e-18	0.672761	0.257	0.176	1.2e-13	0	KCNAB2
PIK3CD	5.81e-18	0.675136	0.291	0.209	1.46e-13	0	PIK3CD
SRSF2	1.04e-17	0.49031	0.592	0.584	2.62e-13	0	SRSF2
OPTN	1.39e-17	0.642583	0.269	0.186	3.49e-13	0	OPTN
MLLT6	1.73e-17	0.638948	0.352	0.279	4.34e-13	0	MLLT6
CBLB	2.24e-17	0.708805	0.223	0.145	5.61e-13	0	CBLB
BRD2	5.08e-17	0.570112	0.615	0.635	1.27e-12	0	BRD2
RPL14	1.01e-16	0.369675	0.749	0.783	2.53e-12	0	RPL14
SKI	1.06e-16	0.749775	0.289	0.214	2.65e-12	0	SKI
BTN3A1	1.14e-16	0.679624	0.233	0.156	2.86e-12	0	BTN3A1
STK17A	1.75e-16	0.665929	0.307	0.234	4.39e-12	0	STK17A
SYNRG	2.02e-16	0.768296	0.277	0.205	5.06e-12	0	SYNRG
KLF6	2.18e-16	0.661078	0.633	0.63	5.47e-12	0	KLF6
UBC	2.37e-16	0.284373	0.781	0.788	5.93e-12	0	UBC
HEXIM1	4.8e-16	0.753735	0.395	0.346	1.2e-11	0	HEXIM1
SEPTIN9	8.14e-16	0.538533	0.508	0.486	2.04e-11	0	SEPTIN9
RPL3	1.22e-15	0.30491	0.841	0.86	3.05e-11	0	RPL3
G3BP2	1.49e-15	0.774858	0.327	0.27	3.73e-11	0	G3BP2
DIAPH1	1.62e-15	0.625786	0.378	0.318	4.06e-11	0	DIAPH1
PBXIP1	1.9e-15	0.731778	0.263	0.192	4.76e-11	0	PBXIP1
SEMA4D	1.93e-15	0.652473	0.262	0.191	4.85e-11	0	SEMA4D
CRYBG1	2.84e-15	0.767753	0.213	0.142	7.12e-11	0	CRYBG1
LBH	3.01e-15	0.468097	0.441	0.375	7.54e-11	0	LBH
MCL1	1.36e-14	0.579889	0.632	0.655	3.41e-10	0	MCL1
APOL6	1.91e-14	0.652097	0.234	0.163	4.79e-10	0	APOL6
MT2A	2.6e-14	1.78278	0.351	0.274	6.51e-10	0	MT2A
DHRS7	3.46e-14	0.592476	0.309	0.245	8.68e-10	0	DHRS7
DDX24	4.45e-14	0.609828	0.454	0.439	1.12e-09	0	DDX24
PIK3IP1	4.59e-14	0.58302	0.228	0.153	1.15e-09	0	PIK3IP1
CSRNP1	6.32e-14	0.624694	0.36	0.303	1.58e-09	0	CSRNP1
PER1	6.93e-14	0.656252	0.214	0.147	1.74e-09	0	PER1
CHD2	8.89e-14	0.736725	0.297	0.236	2.23e-09	0	CHD2
RPS15	1.08e-13	0.33584	0.7	0.747	2.7e-09	0	RPS15
AP001324.1	1.28e-13	0.599899	0.475	0.467	3.21e-09	0	AP001324.1
LDHA	1.8e-13	0.547723	0.543	0.54	4.52e-09	0	LDHA
FAU	2.41e-13	0.285892	0.804	0.848	6.04e-09	0	FAU
HERPUD2	2.86e-13	0.656511	0.265	0.203	7.16e-09	0	HERPUD2
FOSB	3.84e-13	0.444665	0.642	0.597	9.63e-09	0	FOSB
JMY	4.39e-13	0.642882	0.266	0.197	1.1e-08	0	JMY
SMAD7	5.17e-13	0.609386	0.222	0.155	1.3e-08	0	SMAD7
ANKRD12	6.62e-13	0.650873	0.434	0.406	1.66e-08	0	ANKRD12
WNK1	7.15e-13	0.604885	0.436	0.407	1.79e-08	0	WNK1
RPL10A	1.12e-12	0.20463	0.855	0.862	2.8e-08	0	RPL10A
DNAJA1	1.21e-12	0.505382	0.658	0.678	3.04e-08	0	DNAJA1
FKBP5	1.23e-12	0.699932	0.227	0.166	3.09e-08	0	FKBP5
RANBP2	1.56e-12	0.764163	0.316	0.267	3.91e-08	0	RANBP2
EMP3	3.17e-12	0.534536	0.281	0.216	7.94e-08	0	EMP3
HIPK1	4e-12	0.617974	0.254	0.195	1e-07	0	HIPK1
CYLD	6.71e-12	0.645081	0.309	0.253	1.68e-07	0	CYLD
RPL7A	9.55e-12	0.268934	0.784	0.831	2.39e-07	0	RPL7A
RPS7	1.66e-11	0.266974	0.778	0.809	4.16e-07	0	RPS7
IKZF3	2.79e-11	0.632762	0.365	0.315	6.99e-07	0	IKZF3
ARF6	3.56e-11	0.560823	0.458	0.457	8.93e-07	0	ARF6
RPL6	4.59e-11	0.26703	0.827	0.866	1.15e-06	0	RPL6
CCNT1	6.08e-11	0.641004	0.23	0.173	1.52e-06	0	CCNT1
ANKRD44	7.92e-11	0.538912	0.263	0.204	1.98e-06	0	ANKRD44
USP36	8.04e-11	0.630447	0.222	0.165	2.02e-06	0	USP36
DNTTIP2	1.27e-10	0.613083	0.252	0.198	3.18e-06	0	DNTTIP2
LITAF	1.3e-10	0.520362	0.336	0.28	3.25e-06	0	LITAF
CHD1	1.33e-10	0.636786	0.306	0.252	3.34e-06	0	CHD1
PFDN5	1.42e-10	0.35031	0.637	0.679	3.55e-06	0	PFDN5
DGKA	1.47e-10	0.629922	0.206	0.149	3.68e-06	0	DGKA
NFATC2	1.88e-10	0.589172	0.21	0.153	4.72e-06	0	NFATC2
RPSA	2.7e-10	0.36133	0.589	0.616	6.77e-06	0	RPSA
DOCK8	3.64e-10	0.586982	0.334	0.295	9.12e-06	0	DOCK8
TPM3	4.13e-10	0.29508	0.696	0.69	1.03e-05	0	TPM3
PDE7A	4.66e-10	0.598804	0.224	0.172	1.17e-05	0	PDE7A
CLK1	5.17e-10	0.528471	0.488	0.504	1.3e-05	0	CLK1
UBA52	5.39e-10	0.345106	0.681	0.729	1.35e-05	0	UBA52
PTP4A2	9.61e-10	0.473253	0.563	0.597	2.41e-05	0	PTP4A2
TGFB1	1.23e-09	0.573387	0.208	0.156	3.08e-05	0	TGFB1
ISG20L2	1.72e-09	0.674556	0.234	0.187	4.32e-05	0	ISG20L2
GCC2	2.03e-09	0.6444	0.297	0.254	5.1e-05	0	GCC2
EEF1B2	2.37e-09	0.29204	0.643	0.68	5.95e-05	0	EEF1B2
SENP7	3.22e-09	0.630539	0.211	0.162	8.07e-05	0	SENP7
CNN2	3.45e-09	0.348057	0.596	0.592	8.64e-05	0	CNN2
KLF9	4.21e-09	0.521276	0.23	0.176	0.00010564	0	KLF9
PHF12	4.41e-09	0.59566	0.21	0.161	0.000110446	0	PHF12
SNHG1	4.81e-09	0.624364	0.297	0.259	0.000120691	0	SNHG1
MDFIC	5.08e-09	0.596681	0.293	0.254	0.000127318	0	MDFIC
CDC42EP3	5.34e-09	0.586476	0.272	0.228	0.000133769	0	CDC42EP3
ST3GAL1	5.83e-09	0.553594	0.214	0.161	0.000146102	0	ST3GAL1
ITM2C	5.91e-09	0.456611	0.292	0.231	0.000148163	0	ITM2C
SNHG6	6.34e-09	0.508485	0.462	0.47	0.000158833	0	SNHG6
CDC42SE1	6.93e-09	0.472357	0.372	0.345	0.00017378	0	CDC42SE1
STK4	8.52e-09	0.60567	0.384	0.365	0.000213471	0	STK4
MACF1	2.38e-08	0.397841	0.4	0.368	0.000596867	0	MACF1
FAM102A	2.94e-08	0.560925	0.219	0.175	0.000737516	0	FAM102A
CLDND1	3.93e-08	0.660761	0.267	0.231	0.000985649	0	CLDND1
ARL6IP5	4.24e-08	0.510967	0.406	0.398	0.00106218	0	ARL6IP5
RPL26	5.64e-08	0.252133	0.744	0.794	0.00141267	0	RPL26
SNHG12	7.43e-08	0.688817	0.286	0.257	0.00186151	0	SNHG12
EIF4A2	8.66e-08	0.298419	0.643	0.693	0.00217137	0	EIF4A2
ATP11B	9.55e-08	0.536701	0.211	0.169	0.00239305	0	ATP11B
PPP1CB	1.25e-07	0.645826	0.35	0.34	0.00314191	0	PPP1CB
GADD45A	1.65e-07	0.53099	0.236	0.191	0.00414799	0	GADD45A
CCND3	1.73e-07	0.565519	0.275	0.239	0.00434249	0	CCND3
PPDPF	1.88e-07	0.391835	0.54	0.575	0.00472298	0	PPDPF
PPP2R5C	3.05e-07	0.426435	0.457	0.466	0.00764012	0	PPP2R5C
APOBEC3C	3.24e-07	0.623442	0.345	0.328	0.00811438	0	APOBEC3C
GSTK1	4.27e-07	0.564671	0.337	0.325	0.0107096	0	GSTK1
ZC3HAV1	4.35e-07	0.570584	0.398	0.391	0.0109041	0	ZC3HAV1
SMARCA5	6.91e-07	0.534028	0.342	0.331	0.017313	0	SMARCA5
UBE2S	6.98e-07	0.553974	0.267	0.235	0.0175054	0	UBE2S
H3F3B	7.12e-07	0.252248	0.792	0.852	0.0178611	0	H3F3B
CCDC88C	1.03e-06	0.429888	0.231	0.191	0.0259446	0	CCDC88C
HSPA1A	1.36e-06	0.542281	0.44	0.606	0.0341791	0	HSPA1A
AC005912.1	1.4e-06	0.506208	0.217	0.182	0.0351952	0	AC005912.1
CYFIP2	1.48e-06	0.449638	0.306	0.274	0.0371883	0	CYFIP2
ELF1	1.5e-06	0.371917	0.472	0.471	0.0375477	0	ELF1
PAG1	1.64e-06	0.402394	0.353	0.322	0.0412162	0	PAG1
EEF1D	1.88e-06	0.291751	0.657	0.74	0.0472103	0	EEF1D
ZBTB1	1.98e-06	0.544011	0.223	0.187	0.0496909	0	ZBTB1
MSN	2.22e-06	0.259291	0.564	0.592	0.0557124	0	MSN
SMARCA2	2.47e-06	0.526168	0.33	0.313	0.0618429	0	SMARCA2
SLC20A1	2.51e-06	0.512649	0.21	0.173	0.062923	0	SLC20A1
TXNIP	4.27e-06	0.28842	0.397	0.362	0.107067	0	TXNIP
SELENOK	4.89e-06	0.56864	0.366	0.368	0.122564	0	SELENOK
HERC1	6.6e-06	0.516941	0.206	0.173	0.165363	0	HERC1
ZBTB7A	7.89e-06	0.607338	0.325	0.314	0.197898	0	ZBTB7A
PRRC2C	8.73e-06	0.372812	0.529	0.561	0.21885	0	PRRC2C
IRF1	1.17e-05	0.421093	0.378	0.369	0.292262	0	IRF1
RGS10	1.29e-05	0.444481	0.25	0.223	0.322602	0	RGS10
PRPF38B	1.37e-05	0.516316	0.373	0.377	0.344174	0	PRPF38B
CTSC	1.45e-05	0.33498	0.23	0.191	0.362758	0	CTSC
SNHG16	1.92e-05	0.507768	0.209	0.18	0.48033	0	SNHG16
GRK2	1.95e-05	0.476136	0.344	0.339	0.489428	0	GRK2
KMT2E	2.15e-05	0.418259	0.44	0.464	0.539358	0	KMT2E
RASGEF1B	2.24e-05	0.601244	0.262	0.238	0.560349	0	RASGEF1B
RPS27AP16	2.43e-05	0.53632	0.246	0.225	0.608287	0	RPS27AP16
TLK1	3.25e-05	0.514488	0.222	0.194	0.815637	0	TLK1
GPSM3	3.84e-05	0.446075	0.303	0.286	0.9636	0	GPSM3
CHD3	4.43e-05	0.508154	0.258	0.234	1	0	CHD3
MAF	4.49e-05	0.238	0.306	0.262	1	0	MAF
FGFR1OP2	5.24e-05	0.528844	0.271	0.258	1	0	FGFR1OP2
PRNP	5.32e-05	0.465276	0.242	0.216	1	0	PRNP
DHX36	6.58e-05	0.611219	0.262	0.249	1	0	DHX36
MIER1	6.77e-05	0.525709	0.231	0.208	1	0	MIER1
HSP90AA1	6.98e-05	0.334126	0.909	0.916	1	0	HSP90AA1
PPIG	7.63e-05	0.521813	0.341	0.344	1	0	PPIG
PPP1R2	8.09e-05	0.467593	0.22	0.196	1	0	PPP1R2
JOSD1	8.79e-05	0.399895	0.27	0.247	1	0	JOSD1
BHLHE40	9.07e-05	0.293804	0.328	0.295	1	0	BHLHE40
LY6E	0.000130407	0.440935	0.216	0.189	1	0	LY6E
DUSP1	0.000136595	0.369899	0.524	0.548	1	0	DUSP1
HSPA5	0.000149034	0.24771	0.632	0.683	1	0	HSPA5
NACA	0.000218111	0.255067	0.63	0.705	1	0	NACA
IQGAP1	0.000224136	0.335364	0.504	0.554	1	0	IQGAP1
AKIRIN1	0.000244121	0.453812	0.201	0.178	1	0	AKIRIN1
AL022718.1	0.000254414	0.265461	0.577	0.661	1	0	AL022718.1
TMF1	0.00025553	0.519555	0.235	0.216	1	0	TMF1
SLC38A2	0.000330995	0.426329	0.43	0.451	1	0	SLC38A2
ZYX	0.000375848	0.344836	0.375	0.372	1	0	ZYX
ATP1B3	0.000414641	0.718295	0.366	0.379	1	0	ATP1B3
SF3A1	0.000576558	0.478126	0.252	0.243	1	0	SF3A1
LPXN	0.000585053	0.312416	0.343	0.328	1	0	LPXN
CHMP1B	0.000607184	0.574926	0.309	0.308	1	0	CHMP1B
PTBP3	0.000667791	0.435992	0.349	0.356	1	0	PTBP3
PPP4R3A	0.000793867	0.494535	0.315	0.316	1	0	PPP4R3A
HSPA9	0.000861282	0.467445	0.302	0.305	1	0	HSPA9
NIPBL	0.000913414	0.526632	0.311	0.314	1	0	NIPBL
SKIL	0.000930132	0.530619	0.364	0.381	1	0	SKIL
VAMP2	0.00102729	0.441279	0.406	0.443	1	0	VAMP2
BCAS2	0.00116765	0.229761	0.213	0.19	1	0	BCAS2
GSPT1	0.00134744	0.556401	0.267	0.266	1	0	GSPT1
CNBP	0.00134851	0.447989	0.353	0.382	1	0	CNBP
LRRFIP1	0.00151093	0.349978	0.423	0.452	1	0	LRRFIP1
RBM39	0.00270524	0.224412	0.601	0.698	1	0	RBM39
U2SURP	0.00276715	0.245376	0.208	0.282	1	0	U2SURP
LNPEP	0.00289066	0.462849	0.29	0.29	1	0	LNPEP
REL	0.00356076	0.3153	0.365	0.354	1	0	REL
ADAR	0.00357469	0.209349	0.275	0.372	1	0	ADAR
NOP56	0.0037629	0.208152	0.179	0.24	1	0	NOP56
USP16	0.0039133	0.204632	0.173	0.236	1	0	USP16
RWDD1	0.00477495	0.245073	0.175	0.238	1	0	RWDD1
NDUFS5	0.00481337	0.407898	0.373	0.412	1	0	NDUFS5
WAS	0.00504794	0.345805	0.354	0.36	1	0	WAS
AC024293.1	0.00510492	0.399107	0.403	0.448	1	0	AC024293.1
CIB1	0.00519433	0.470918	0.225	0.215	1	0	CIB1
PPP1R18	0.00579803	0.365178	0.369	0.39	1	0	PPP1R18
HNRNPDL	0.00616223	0.276765	0.556	0.647	1	0	HNRNPDL
TES	0.00627609	0.209604	0.201	0.268	1	0	TES
PRMT2	0.00659206	0.432323	0.205	0.195	1	0	PRMT2
SRSF5	0.00691525	0.306182	0.552	0.64	1	0	SRSF5
KDM2A	0.00730107	0.441868	0.296	0.307	1	0	KDM2A
ZC3H13	0.00761756	0.246136	0.199	0.264	1	0	ZC3H13
MAN1A2	0.00856466	0.491604	0.3	0.318	1	0	MAN1A2
ALOX5AP	0.00889553	0.349391	0.212	0.197	1	0	ALOX5AP
AL031727.1	0.00892271	0.377684	0.323	0.342	1	0	AL031727.1
CCDC59	0.00901024	0.486745	0.214	0.21	1	0	CCDC59
CBX4	0.0092109	0.207282	0.195	0.259	1	0	CBX4
NOP58	0.00952256	0.220464	0.23	0.302	1	0	NOP58
UBB	0.00972433	0.268066	0.69	0.791	1	0	UBB
MS4A1	0	2.81799	0.992	0.25	0	1	MS4A1
CD22	0	2.6877	0.949	0.173	0	1	CD22
SMIM14	0	2.54645	0.907	0.26	0	1	SMIM14
LRMP	0	2.3941	0.933	0.2	0	1	LRMP
BASP1	0	2.384	0.955	0.255	0	1	BASP1
MARCKSL1	0	2.24621	0.924	0.342	0	1	MARCKSL1
IRF8	0	2.21849	0.917	0.171	0	1	IRF8
CCDC88A	0	2.14841	0.845	0.22	0	1	CCDC88A
SERPINA9	0	2.12668	0.573	0.043	0	1	SERPINA9
CD79A	0	2.10609	0.978	0.3	0	1	CD79A
POU2AF1	0	2.09582	0.894	0.207	0	1	POU2AF1
POU2F2	0	2.0363	0.898	0.247	0	1	POU2F2
UCP2	0	2.02759	0.94	0.351	0	1	UCP2
CD79B	0	2.00319	0.755	0.127	0	1	CD79B
CD40	0	1.99774	0.776	0.161	0	1	CD40
NEIL1	0	1.98519	0.657	0.074	0	1	NEIL1
HLA-DQA1	0	1.95476	0.94	0.273	0	1	HLA-DQA1
RGS13	0	1.94453	0.629	0.074	0	1	RGS13
LMO2	0	1.92321	0.7	0.101	0	1	LMO2
PARP1	0	1.91598	0.92	0.311	0	1	PARP1
PAX5	0	1.91126	0.817	0.15	0	1	PAX5
HLA-DMB	0	1.82255	0.831	0.196	0	1	HLA-DMB
FCRLA	0	1.74969	0.632	0.091	0	1	FCRLA
PLCG2	0	1.70959	0.786	0.179	0	1	PLCG2
TMED8	0	1.69242	0.607	0.093	0	1	TMED8
BCL11A	0	1.68442	0.682	0.116	0	1	BCL11A
LINC01857	0	1.65618	0.507	0.051	0	1	LINC01857
TCL1A	0	1.59331	0.564	0.065	0	1	TCL1A
ACTG1	0	1.57159	0.999	0.898	0	1	ACTG1
SWAP70	6.67e-308	1.80832	0.861	0.24	1.67e-303	1	SWAP70
CPNE5	7.17e-308	1.74175	0.713	0.146	1.8e-303	1	CPNE5
BACH2	2.33e-306	1.86988	0.649	0.107	5.85e-302	1	BACH2
HTR3A	7.83e-305	1.29016	0.394	0.027	1.96e-300	1	HTR3A
CD19	7.16e-302	1.58323	0.697	0.131	1.8e-297	1	CD19
HLA-DRA	1.71e-296	1.85055	0.996	0.428	4.3e-292	1	HLA-DRA
VPREB3	1.16e-292	1.74409	0.65	0.115	2.92e-288	1	VPREB3
BCL7A	5.52e-292	1.63635	0.599	0.093	1.38e-287	1	BCL7A
DTX1	5.99e-290	1.44329	0.527	0.068	1.5e-285	1	DTX1
CXCR5	1.52e-287	1.73545	0.649	0.116	3.82e-283	1	CXCR5
RFTN1	3.5e-287	1.69975	0.823	0.237	8.78e-283	1	RFTN1
CD74	1.47e-285	1.83375	1	0.75	3.7e-281	1	CD74
FGD6	4.09e-285	1.53016	0.502	0.064	1.03e-280	1	FGD6
CD37	6.87e-282	1.78348	0.955	0.432	1.72e-277	1	CD37
HMCES	1.35e-281	1.75147	0.792	0.207	3.39e-277	1	HMCES
SEL1L3	3.75e-280	1.73326	0.864	0.276	9.41e-276	1	SEL1L3
TNFRSF13C	4.97e-275	1.46864	0.603	0.103	1.25e-270	1	TNFRSF13C
LAPTM5	2.49e-274	1.66473	0.98	0.533	6.23e-270	1	LAPTM5
DEF8	1.91e-273	1.57377	0.599	0.11	4.78e-269	1	DEF8
CR2	1.76e-269	1.29954	0.578	0.091	4.42e-265	1	CR2
HLA-DQB1	4.47e-269	1.7617	0.866	0.266	1.12e-264	1	HLA-DQB1
HLA-DMA	5.41e-268	1.70197	0.785	0.215	1.36e-263	1	HLA-DMA
P2RX5	1.4e-265	1.45142	0.577	0.096	3.51e-261	1	P2RX5
VNN2	1.12e-262	1.35112	0.494	0.067	2.81e-258	1	VNN2
SNORD3A	2.26e-261	2.2342	0.789	0.236	5.66e-257	1	SNORD3A
KLHL6	2.67e-261	1.73289	0.632	0.13	6.7e-257	1	KLHL6
LIMD2	2.16e-260	1.67227	0.9	0.33	5.42e-256	1	LIMD2
GGA2	6.38e-260	1.55863	0.765	0.2	1.6e-255	1	GGA2
SNX29P1	7.16e-258	1.20007	0.414	0.043	1.8e-253	1	SNX29P1
AC025279.1	1.54e-254	1.21936	0.439	0.051	3.87e-250	1	AC025279.1
SYK	1.79e-251	1.56286	0.662	0.15	4.49e-247	1	SYK
CYB561A3	1.99e-250	1.38626	0.583	0.108	4.99e-246	1	CYB561A3
LYN	1.65e-248	1.5538	0.751	0.201	4.13e-244	1	LYN
ACTB	4.77e-245	1.185	1	0.966	1.2e-240	1	ACTB
LTB	3.26e-243	1.8708	0.83	0.265	8.16e-239	1	LTB
BLK	5.8e-243	1.29509	0.494	0.073	1.45e-238	1	BLK
HMGN1	1.33e-240	1.58162	0.954	0.508	3.34e-236	1	HMGN1
BCAS4	1.71e-237	1.42068	0.615	0.126	4.29e-233	1	BCAS4
TMEM123	1.25e-234	1.65432	0.902	0.402	3.13e-230	1	TMEM123
CYBB	1.7e-234	1.31027	0.633	0.13	4.27e-230	1	CYBB
NAPSB	1.74e-234	1.30591	0.56	0.1	4.37e-230	1	NAPSB
HLA-DOB	3.5e-234	1.36395	0.561	0.108	8.78e-230	1	HLA-DOB
CD86	5.24e-231	1.29704	0.453	0.064	1.31e-226	1	CD86
BPNT1	2.19e-229	1.46282	0.562	0.113	5.5e-225	1	BPNT1
NCOA3	1.38e-228	1.61561	0.856	0.323	3.45e-224	1	NCOA3
GPR18	7.88e-224	1.58558	0.562	0.11	1.98e-219	1	GPR18
SKAP2	1.11e-221	1.47685	0.653	0.163	2.78e-217	1	SKAP2
CSK	3.3e-217	1.55442	0.802	0.282	8.28e-213	1	CSK
HLA-DRB1	4.93e-216	1.41654	0.937	0.404	1.24e-211	1	HLA-DRB1
RALGPS2	1.49e-215	1.3395	0.667	0.168	3.73e-211	1	RALGPS2
MYO1E	1.5e-214	1.4233	0.588	0.135	3.76e-210	1	MYO1E
LCP11	3.3e-214	1.44636	0.971	0.555	8.26e-210	1	LCP1
HLA-DPB1	4.22e-214	1.33398	0.944	0.404	1.06e-209	1	HLA-DPB1
PLEK	2.09e-213	1.44196	0.738	0.209	5.25e-209	1	PLEK
UBE2J1	1.28e-212	1.5075	0.824	0.302	3.22e-208	1	UBE2J1
PLEKHA2	1.8e-212	1.57839	0.847	0.331	4.5e-208	1	PLEKHA2
PIK3AP1	7.28e-211	1.37165	0.651	0.163	1.82e-206	1	PIK3AP1
LAT2	1e-207	1.22871	0.56	0.117	2.52e-203	1	LAT2
HMGA1	2.37e-206	1.34041	0.809	0.267	5.93e-202	1	HMGA1
SPIB	8.8e-206	1.278	0.495	0.089	2.21e-201	1	SPIB
HLA-DOA	3.26e-205	1.32888	0.578	0.127	8.16e-201	1	HLA-DOA
CD83	1.11e-201	1.35008	0.756	0.223	2.78e-197	1	CD83
RAB30	2.85e-201	1.40042	0.685	0.192	7.16e-197	1	RAB30
SLC2A5	6.67e-201	1.31777	0.371	0.048	1.67e-196	1	SLC2A5
DCAF12	1.17e-200	1.4317	0.595	0.144	2.93e-196	1	DCAF12
HLA-DPA1	2.85e-200	1.19354	0.938	0.413	7.14e-196	1	HLA-DPA1
AMFR	3.15e-200	1.30541	0.571	0.133	7.9e-196	1	AMFR
DHRS9	2.06e-195	1.22366	0.333	0.038	5.15e-191	1	DHRS9
TMEM131L	7.07e-193	1.27124	0.602	0.147	1.77e-188	1	TMEM131L
MAP4K4	5.57e-189	1.32761	0.83	0.323	1.4e-184	1	MAP4K4
CD53	4.04e-188	1.42209	0.86	0.368	1.01e-183	1	CD53
RASGRP3	7.57e-188	1.21715	0.537	0.122	1.9e-183	1	RASGRP3
TCEA1	8.88e-188	1.4885	0.818	0.34	2.23e-183	1	TCEA1
STAP1	7.59e-186	1.12983	0.476	0.091	1.9e-181	1	STAP1
DBNDD1	6.83e-185	0.924982	0.237	0.014	1.71e-180	1	DBNDD1
SUGCT	4.19e-184	1.25788	0.301	0.031	1.05e-179	1	SUGCT
CFL1	7.44e-179	0.955264	0.999	0.91	1.87e-174	1	CFL1
ACTR3	9.56e-179	1.30901	0.931	0.564	2.4e-174	1	ACTR3
RPRD1B	3.24e-178	1.27989	0.459	0.091	8.12e-174	1	RPRD1B
LBR	4.29e-178	1.32602	0.725	0.236	1.08e-173	1	LBR
MEF2C	4.86e-178	1.23789	0.828	0.318	1.22e-173	1	MEF2C
SNHG5	6.43e-177	1.26478	0.92	0.506	1.61e-172	1	SNHG5
SPI1	1.6e-176	1.05081	0.527	0.116	4.02e-172	1	SPI1
LPP	2.38e-176	1.55894	0.684	0.22	5.96e-172	1	LPP
ACTR2	3.04e-176	1.21361	0.952	0.601	7.63e-172	1	ACTR2
HCLS1	5.39e-174	1.2742	0.869	0.401	1.35e-169	1	HCLS1
PRPSAP2	9.11e-174	1.2592	0.473	0.102	2.28e-169	1	PRPSAP2
AC023590.1	1.74e-173	0.910423	0.278	0.027	4.37e-169	1	AC023590.1
BTK	2.97e-172	1.10162	0.477	0.101	7.46e-168	1	BTK
CORO1A	2.47e-171	1.21569	0.844	0.339	6.19e-167	1	CORO1A
TERF2	2.83e-170	1.33316	0.577	0.155	7.1e-166	1	TERF2
ARPC2	7.7e-170	1.12454	0.98	0.714	1.93e-165	1	ARPC2
PABPC11	2.38e-169	0.924294	0.999	0.875	5.97e-165	1	PABPC1
CD38	8.48e-169	1.20941	0.523	0.124	2.13e-164	1	CD38
ANKRD13A	6.14e-168	1.18721	0.575	0.154	1.54e-163	1	ANKRD13A
RRAS2	1.49e-166	1.00888	0.413	0.075	3.73e-162	1	RRAS2
ST6GAL1	1.91e-166	1.43984	0.734	0.271	4.79e-162	1	ST6GAL1
S1PR2	7.23e-166	1.22104	0.414	0.077	1.81e-161	1	S1PR2
SEC14L1	6.16e-165	1.41846	0.759	0.303	1.54e-160	1	SEC14L1
AFF2	4.83e-164	0.996944	0.324	0.045	1.21e-159	1	AFF2
DNAJC10	6.7e-164	1.30043	0.615	0.193	1.68e-159	1	DNAJC10
MBD4	6.91e-164	1.23661	0.617	0.182	1.73e-159	1	MBD4
FCRL3	2.21e-161	1.18077	0.397	0.068	5.55e-157	1	FCRL3
PXK	6.69e-160	1.15686	0.565	0.154	1.68e-155	1	PXK
NUGGC	3.82e-159	1.11204	0.387	0.069	9.59e-155	1	NUGGC
NCF1C	2.34e-156	1.08749	0.393	0.074	5.85e-152	1	NCF1C
HLA-DRB5	1.3e-155	1.41535	0.712	0.267	3.26e-151	1	HLA-DRB5
MX1	1.44e-155	1.30614	0.574	0.164	3.61e-151	1	MX1
PAG11	1.44e-154	1.3393	0.727	0.274	3.61e-150	1	PAG1
CIITA	3.34e-153	1.01481	0.442	0.093	8.36e-149	1	CIITA
SERF2	4.45e-153	1.10324	0.953	0.672	1.12e-148	1	SERF2
BCL2A1	2.59e-151	1.22476	0.461	0.104	6.5e-147	1	BCL2A1
BCL2L11	1.21e-150	1.26985	0.636	0.206	3.03e-146	1	BCL2L11
AC012368.1	2.87e-150	1.0428	0.288	0.038	7.19e-146	1	AC012368.1
MAP1LC3B	1.48e-149	1.34632	0.76	0.339	3.71e-145	1	MAP1LC3B
LY86	3.19e-149	0.956682	0.35	0.06	7.99e-145	1	LY86
ZCCHC7	7.59e-149	1.20238	0.565	0.164	1.9e-144	1	ZCCHC7
MME	3.83e-148	1.06905	0.305	0.043	9.61e-144	1	MME
CCDC69	5.06e-147	1.14016	0.634	0.206	1.27e-142	1	CCDC69
CTSH	5.56e-147	1.10678	0.651	0.22	1.39e-142	1	CTSH
SEMA4A	2.67e-146	1.06147	0.388	0.078	6.7e-142	1	SEMA4A
SYVN1	6.46e-145	1.08932	0.565	0.168	1.62e-140	1	SYVN1
RBM38	1.14e-144	1.24177	0.712	0.258	2.86e-140	1	RBM38
LILRB1	1.49e-144	1.04615	0.415	0.089	3.74e-140	1	LILRB1
SCIMP	3.65e-144	0.830844	0.296	0.041	9.15e-140	1	SCIMP
ACY3	5.22e-144	0.948213	0.269	0.034	1.31e-139	1	ACY3
PTPN18	1.65e-143	1.23882	0.609	0.2	4.14e-139	1	PTPN18
SYNGR2	5.45e-143	1.19633	0.646	0.23	1.37e-138	1	SYNGR2
RUBCNL	9.04e-143	1.03091	0.427	0.092	2.27e-138	1	RUBCNL
USP6NL	1.36e-142	1.08392	0.391	0.081	3.42e-138	1	USP6NL
CPNE3	2.5e-141	1.37857	0.633	0.233	6.27e-137	1	CPNE3
LINC00877	3.38e-141	0.792767	0.249	0.028	8.49e-137	1	LINC00877
PRKD3	9.34e-141	1.12773	0.482	0.126	2.34e-136	1	PRKD3
ITSN2	2.54e-139	1.21312	0.735	0.308	6.36e-135	1	ITSN2
H3F3A	3.73e-139	0.993681	0.97	0.707	9.35e-135	1	H3F3A
ATP5MG	1.64e-138	1.21776	0.831	0.44	4.12e-134	1	ATP5MG
RNGTT	2e-138	1.23953	0.493	0.131	5.01e-134	1	RNGTT
BRWD1	6.19e-138	1.14249	0.55	0.165	1.55e-133	1	BRWD1
EBLN3P	8.63e-138	1.15503	0.649	0.23	2.16e-133	1	EBLN3P
DOK3	1.19e-137	0.997109	0.408	0.09	2.98e-133	1	DOK3
NLK	2.31e-137	1.0232	0.387	0.081	5.78e-133	1	NLK
BANK1	1.13e-136	0.866482	0.523	0.135	2.83e-132	1	BANK1
CCDC144B	1.94e-136	0.920204	0.256	0.032	4.87e-132	1	CCDC144B
AIM2	1.24e-134	0.967059	0.341	0.063	3.1e-130	1	AIM2
LPXN1	6.09e-134	1.11407	0.717	0.278	1.53e-129	1	LPXN
FAM107B	2.42e-133	1.12059	0.853	0.417	6.07e-129	1	FAM107B
OAZ1	3.25e-133	0.916529	0.972	0.778	8.14e-129	1	OAZ1
BRI3BP	3.31e-132	1.02834	0.461	0.116	8.29e-128	1	BRI3BP
INPP5D	1.08e-131	1.03483	0.676	0.243	2.7e-127	1	INPP5D
ZNF106	1.47e-131	1.16706	0.612	0.211	3.68e-127	1	ZNF106
SNAP23	2.4e-131	1.11572	0.547	0.174	6.02e-127	1	SNAP23
PMAIP1	2.64e-131	1.18015	0.599	0.195	6.61e-127	1	PMAIP1
CD180	5.52e-131	1.02522	0.336	0.064	1.38e-126	1	CD180
ATP2A3	1.99e-130	1.03347	0.604	0.2	4.98e-126	1	ATP2A3
MYBL1	6.33e-130	1.02873	0.469	0.116	1.59e-125	1	MYBL1
WIPF11	7.16e-130	1.01504	0.882	0.465	1.79e-125	1	WIPF1
STX7	3.52e-129	1.05716	0.489	0.138	8.81e-125	1	STX7
MOB1A	8.13e-129	1.09033	0.823	0.406	2.04e-124	1	MOB1A
BLOC1S6	1.17e-128	1.25521	0.617	0.23	2.93e-124	1	BLOC1S6
EZR	3.34e-128	1.15404	0.937	0.585	8.36e-124	1	EZR
DAAM1	4.37e-128	1.23954	0.444	0.116	1.1e-123	1	DAAM1
OGG1	1.62e-127	0.878634	0.33	0.062	4.05e-123	1	OGG1
TOX	2.05e-127	0.938091	0.489	0.128	5.15e-123	1	TOX
EBF1	4.71e-127	1.01606	0.456	0.12	1.18e-122	1	EBF1
ANP32B	5.29e-127	1.05169	0.916	0.572	1.33e-122	1	ANP32B
TMEM156	1.05e-126	1.02586	0.404	0.095	2.64e-122	1	TMEM156
PRKCB	3e-126	1.05351	0.604	0.199	7.53e-122	1	PRKCB
BCL6	8.83e-126	1.12141	0.56	0.184	2.21e-121	1	BCL6
SLC30A4	1.56e-124	0.83171	0.256	0.036	3.91e-120	1	SLC30A4
TRIM38	1.16e-123	1.12783	0.624	0.227	2.91e-119	1	TRIM38
CD72	3.02e-123	0.833545	0.349	0.069	7.58e-119	1	CD72
MKNK2	1.68e-122	1.14212	0.817	0.42	4.2e-118	1	MKNK2
BLNK	2.89e-122	0.962833	0.393	0.093	7.24e-118	1	BLNK
BMP2K	4.89e-121	1.08054	0.486	0.144	1.23e-116	1	BMP2K
PIP4K2A1	6.58e-121	1.17517	0.75	0.354	1.65e-116	1	PIP4K2A
CNN21	4.05e-120	1.05914	0.89	0.552	1.01e-115	1	CNN2
PLEKHG1	2.08e-119	0.884098	0.377	0.086	5.21e-115	1	PLEKHG1
DAPP1	2.25e-119	0.964597	0.4	0.099	5.64e-115	1	DAPP1
GRB2	1.61e-118	1.01876	0.807	0.4	4.03e-114	1	GRB2
STK40	7.46e-118	1.03047	0.434	0.12	1.87e-113	1	STK40
SYPL1	7.51e-117	1.01391	0.606	0.222	1.88e-112	1	SYPL1
CUL3	4e-116	1.02843	0.602	0.223	1e-111	1	CUL3
ZC3H12D	4e-116	0.805713	0.351	0.073	1e-111	1	ZC3H12D
BIRC3	6.58e-116	0.899478	0.844	0.394	1.65e-111	1	BIRC3
AFF3	1.21e-114	0.897575	0.315	0.061	3.03e-110	1	AFF3
GPR160	1.84e-114	0.857807	0.28	0.05	4.62e-110	1	GPR160
PIK3CG	2.1e-114	0.966143	0.484	0.143	5.27e-110	1	PIK3CG
MOB3A	8.97e-114	0.977519	0.519	0.17	2.25e-109	1	MOB3A
ALOX5AP1	1.3e-113	0.82636	0.522	0.156	3.27e-109	1	ALOX5AP
RBBP4	1.43e-113	1.01631	0.661	0.268	3.58e-109	1	RBBP4
RHOH	4.62e-113	0.991112	0.695	0.276	1.16e-108	1	RHOH
ZNF608	4.82e-113	0.957772	0.33	0.072	1.21e-108	1	ZNF608
PFN1	9.7e-112	0.818416	0.987	0.849	2.43e-107	1	PFN1
SP140	8.19e-111	0.888291	0.512	0.159	2.05e-106	1	SP140
LINC01215	1.01e-110	0.74253	0.252	0.039	2.54e-106	1	LINC01215
TMEM131	1.27e-110	0.950661	0.527	0.178	3.18e-106	1	TMEM131
MCTP2	6.57e-110	0.772232	0.296	0.056	1.65e-105	1	MCTP2
ACAP2	8.92e-109	0.996331	0.621	0.244	2.24e-104	1	ACAP2
WDFY4	1.7e-108	0.737434	0.307	0.062	4.27e-104	1	WDFY4
USP7	3.07e-107	1.02599	0.684	0.301	7.69e-103	1	USP7
CDV3	4.2e-107	1.08566	0.721	0.358	1.05e-102	1	CDV3
MTMR12	5.23e-107	0.908865	0.405	0.111	1.31e-102	1	MTMR12
CAPZA1	9.15e-107	1.01872	0.809	0.436	2.29e-102	1	CAPZA1
OTULIN	1.36e-106	0.937924	0.408	0.111	3.41e-102	1	OTULIN
LRRK1	1.5e-106	0.875063	0.326	0.074	3.75e-102	1	LRRK1
DBNL	3.75e-106	0.953588	0.566	0.211	9.4e-102	1	DBNL
LGALS9	6.45e-106	0.934716	0.469	0.143	1.62e-101	1	LGALS9
SREBF2	4.69e-105	0.993631	0.529	0.189	1.18e-100	1	SREBF2
SORL1	1.2e-104	0.828586	0.485	0.147	3e-100	1	SORL1
TLR10	5.98e-104	0.760207	0.298	0.06	1.5e-99	1	TLR10
MTMR14	6.33e-104	0.743295	0.28	0.054	1.59e-99	1	MTMR14
ELK3	2.31e-103	0.878455	0.603	0.232	5.8e-99	1	ELK3
SNX22	2.89e-102	0.782144	0.309	0.066	7.26e-98	1	SNX22
MAP3K7CL	3.44e-102	0.69273	0.224	0.034	8.62e-98	1	MAP3K7CL
EPS15	7.38e-102	0.947983	0.599	0.237	1.85e-97	1	EPS15
ARPC3	1.06e-101	0.934068	0.817	0.451	2.65e-97	1	ARPC3
GDI2	2.66e-101	0.917492	0.807	0.426	6.67e-97	1	GDI2
ADGRG5	5.02e-101	0.728543	0.273	0.052	1.26e-96	1	ADGRG5
SCARB1	5.11e-101	0.758506	0.265	0.049	1.28e-96	1	SCARB1
IL4R	1.1e-100	0.934428	0.467	0.15	2.77e-96	1	IL4R
PHF6	3.26e-100	0.921085	0.347	0.086	8.17e-96	1	PHF6
LHFPL2	3.83e-100	0.832682	0.275	0.055	9.61e-96	1	LHFPL2
ISG20	4.65e-100	1.00586	0.547	0.203	1.16e-95	1	ISG20
EYA3	7.14e-100	0.864303	0.326	0.076	1.79e-95	1	EYA3
SEPTIN6	7.93e-100	0.939292	0.738	0.348	1.99e-95	1	SEPTIN6
SLC25A5	1.4e-99	0.896956	0.798	0.413	3.51e-95	1	SLC25A5
FNBP1	2.53e-99	0.939263	0.776	0.395	6.33e-95	1	FNBP1
LYPLAL1	2.91e-99	0.807763	0.296	0.064	7.29e-95	1	LYPLAL1
EIF2S3	1.34e-98	0.948743	0.798	0.438	3.37e-94	1	EIF2S3
GMDS	1.39e-98	0.861367	0.273	0.055	3.49e-94	1	GMDS
ERP44	1.57e-98	0.98594	0.535	0.204	3.94e-94	1	ERP44
GEN1	1.77e-98	0.827099	0.24	0.041	4.44e-94	1	GEN1
2021-03-01	7.86e-98	0.768257	0.267	0.051	1.97e-93	1	2021-03-01
YWHAB	2.7e-97	0.818842	0.949	0.676	6.77e-93	1	YWHAB
MTF2	2.96e-97	0.898368	0.442	0.136	7.43e-93	1	MTF2
MAP4K1	3.07e-97	0.784567	0.429	0.124	7.7e-93	1	MAP4K1
FAM76B	1.2e-96	0.995886	0.485	0.166	3.01e-92	1	FAM76B
E2F5	1.37e-96	0.724955	0.256	0.049	3.43e-92	1	E2F5
NIN	4.74e-96	0.93702	0.599	0.238	1.19e-91	1	NIN
NIBAN3	9.84e-96	0.845962	0.328	0.076	2.47e-91	1	NIBAN3
RPL281	3.93e-94	0.673173	0.971	0.833	9.86e-90	1	RPL28
VASP	6.9e-93	0.974455	0.661	0.3	1.73e-88	1	VASP
PEG10	1.67e-91	1.37931	0.267	0.057	4.19e-87	1	PEG10
FERMT3	2.24e-91	0.908231	0.421	0.133	5.62e-87	1	FERMT3
REL1	2.66e-91	0.860272	0.699	0.309	6.66e-87	1	REL
PTK2B	3.1e-91	0.852713	0.646	0.268	7.77e-87	1	PTK2B
NAP1L1	4.3e-91	0.771832	0.945	0.706	1.08e-86	1	NAP1L1
NEK6	7.29e-91	0.681073	0.265	0.055	1.83e-86	1	NEK6
FCER2	1.39e-90	0.619655	0.277	0.056	3.48e-86	1	FCER2
LSM14A	2.78e-90	0.897649	0.725	0.366	6.96e-86	1	LSM14A
TPD52	2.84e-90	0.939699	0.46	0.159	7.12e-86	1	TPD52
PARN	3.49e-90	0.877741	0.419	0.135	8.76e-86	1	PARN
SCRN1	4.7e-90	0.912409	0.333	0.089	1.18e-85	1	SCRN1
ARPC5	3.5e-89	1.00749	0.776	0.431	8.76e-85	1	ARPC5
SPATS2	4.61e-89	0.913453	0.43	0.144	1.16e-84	1	SPATS2
ARPC4	7.07e-89	0.888626	0.746	0.388	1.77e-84	1	ARPC4
FCRL1	2.35e-88	0.591585	0.283	0.06	5.89e-84	1	FCRL1
SIAH2	1.57e-87	0.858683	0.43	0.14	3.93e-83	1	SIAH2
RAC21	2.86e-87	0.755884	0.934	0.581	7.17e-83	1	RAC2
DNASE1	2.46e-86	0.710453	0.249	0.051	6.18e-82	1	DNASE1
SNX5	6.97e-86	0.853372	0.579	0.242	1.75e-81	1	SNX5
ARHGAP17	8e-86	0.831308	0.524	0.2	2.01e-81	1	ARHGAP17
RIPOR2	9.12e-86	0.772436	0.595	0.233	2.29e-81	1	RIPOR2
ARHGEF7	1.75e-85	0.841331	0.439	0.152	4.4e-81	1	ARHGEF7
DGKD	4.66e-84	0.771442	0.383	0.115	1.17e-79	1	DGKD
HERPUD1	1.29e-83	0.358369	0.86	0.487	3.23e-79	1	HERPUD1
HHEX	1.6e-83	0.853398	0.338	0.093	4.02e-79	1	HHEX
KBTBD8	1.74e-83	0.770439	0.267	0.06	4.36e-79	1	KBTBD8
HDAC1	3.05e-83	0.831882	0.578	0.244	7.64e-79	1	HDAC1
SH3KBP1	3.79e-83	0.800694	0.76	0.398	9.51e-79	1	SH3KBP1
SNHG29	3.92e-82	0.804923	0.853	0.533	9.83e-78	1	SNHG29
LY9	4.67e-82	0.682659	0.471	0.162	1.17e-77	1	LY9
EAF2	2.18e-81	0.796789	0.345	0.101	5.46e-77	1	EAF2
EHMT1	2.75e-81	0.848292	0.398	0.131	6.91e-77	1	EHMT1
MFHAS1	3.31e-81	0.785844	0.38	0.116	8.31e-77	1	MFHAS1
HS2ST1	8.82e-81	0.798848	0.356	0.108	2.21e-76	1	HS2ST1
PRKCD	9.27e-81	0.876194	0.401	0.137	2.32e-76	1	PRKCD
STRBP	1.96e-80	0.765911	0.482	0.175	4.91e-76	1	STRBP
TMSB4X1	3.05e-80	0.535129	0.999	0.964	7.65e-76	1	TMSB4X
RCOR1	4.17e-80	0.822494	0.358	0.11	1.04e-75	1	RCOR1
CUX1	5.02e-80	0.940122	0.461	0.178	1.26e-75	1	CUX1
GRHPR	7.23e-80	0.791298	0.359	0.112	1.81e-75	1	GRHPR
ZFAND6	7.06e-79	0.777305	0.397	0.131	1.77e-74	1	ZFAND6
SNX29	1.3e-78	0.667923	0.257	0.058	3.26e-74	1	SNX29
PTPN6	1.79e-78	0.771785	0.446	0.157	4.49e-74	1	PTPN6
EZH2	3.12e-78	0.687364	0.343	0.099	7.81e-74	1	EZH2
ALOX5	3.34e-78	0.848245	0.286	0.075	8.37e-74	1	ALOX5
EEF2	1.02e-77	0.674192	0.94	0.765	2.55e-73	1	EEF2
METAP2	2.75e-77	1.11141	0.602	0.299	6.9e-73	1	METAP2
RASSF2	5.43e-77	0.731133	0.426	0.148	1.36e-72	1	RASSF2
RPS201	1.19e-76	0.551044	0.979	0.909	2.99e-72	1	RPS20
RBM6	1.79e-76	0.770545	0.494	0.196	4.49e-72	1	RBM6
LYPLA1	1.94e-76	0.79275	0.377	0.124	4.86e-72	1	LYPLA1
MTPN	2.81e-76	0.831586	0.75	0.409	7.04e-72	1	MTPN
NET1	3.44e-76	0.789438	0.349	0.108	8.62e-72	1	NET1
WAS1	1.38e-75	0.723949	0.683	0.314	3.46e-71	1	WAS
RABGAP1	1.59e-75	0.828892	0.493	0.197	3.99e-71	1	RABGAP1
NFKBID	1.91e-75	0.845391	0.353	0.108	4.79e-71	1	NFKBID
BIK	2.63e-75	0.714968	0.253	0.06	6.6e-71	1	BIK
ZNF581	4.57e-75	0.613489	0.221	0.046	1.14e-70	1	ZNF581
CDCA7L	6.18e-75	0.732509	0.317	0.09	1.55e-70	1	CDCA7L
GRAP	9.47e-75	0.671898	0.254	0.06	2.37e-70	1	GRAP
TSPAN33	6.72e-74	0.643193	0.273	0.069	1.68e-69	1	TSPAN33
PIK3C2B	1.48e-73	0.562232	0.266	0.064	3.7e-69	1	PIK3C2B
SMARCB1	2.63e-73	0.774111	0.396	0.14	6.6e-69	1	SMARCB1
BPTF	3.64e-73	0.778542	0.718	0.382	9.12e-69	1	BPTF
RACK1	3.72e-73	0.596669	0.954	0.801	9.33e-69	1	RACK1
BTF3	8.91e-73	0.697935	0.89	0.626	2.23e-68	1	BTF3
RAB11FIP1	9.76e-73	0.720108	0.473	0.181	2.45e-68	1	RAB11FIP1
PACS1	1.04e-72	0.765432	0.529	0.224	2.62e-68	1	PACS1
SGPP1	1.41e-72	0.702584	0.351	0.112	3.54e-68	1	SGPP1
ITPR1	1.63e-72	0.697977	0.332	0.1	4.08e-68	1	ITPR1
EIF3H	3.3e-72	0.756683	0.769	0.453	8.27e-68	1	EIF3H
SPRED2	4.33e-72	0.662842	0.275	0.074	1.09e-67	1	SPRED2
COTL1	6.74e-72	0.676803	0.72	0.354	1.69e-67	1	COTL1
SLC9A7	1.14e-71	0.565806	0.203	0.04	2.85e-67	1	SLC9A7
HVCN1	1.15e-71	0.6214	0.347	0.106	2.89e-67	1	HVCN1
UVRAG	6.66e-71	0.740675	0.444	0.17	1.67e-66	1	UVRAG
RHOG	1.1e-70	0.729774	0.611	0.283	2.76e-66	1	RHOG
STAT6	7.52e-70	0.76814	0.544	0.246	1.89e-65	1	STAT6
SMAP2	1.01e-69	0.756224	0.701	0.376	2.53e-65	1	SMAP2
NIBAN1	1.33e-69	0.863963	0.515	0.224	3.33e-65	1	NIBAN1
UBE2R2	1.48e-69	0.803161	0.6	0.289	3.72e-65	1	UBE2R2
SRSF9	1.72e-69	0.791395	0.612	0.302	4.31e-65	1	SRSF9
CLTC	2.06e-69	0.735739	0.647	0.328	5.16e-65	1	CLTC
TERF2IP	3.65e-69	0.739126	0.784	0.459	9.15e-65	1	TERF2IP
DENND5B	4.12e-69	0.777544	0.283	0.081	1.03e-64	1	DENND5B
CD82	1.26e-68	0.600173	0.544	0.225	3.17e-64	1	CD82
UGCG	4.94e-68	0.811978	0.461	0.186	1.24e-63	1	UGCG
ARPC5L	5.59e-68	0.781003	0.537	0.24	1.4e-63	1	ARPC5L
MDM4	6.48e-68	0.726358	0.435	0.167	1.62e-63	1	MDM4
SINHCAF	1.86e-67	0.691711	0.333	0.106	4.67e-63	1	SINHCAF
SELENOT	2.32e-67	0.741753	0.666	0.353	5.82e-63	1	SELENOT
RAPGEF5	4.83e-67	0.640885	0.282	0.079	1.21e-62	1	RAPGEF5
PRAG1	5.3e-67	0.573413	0.233	0.056	1.33e-62	1	PRAG1
GRK3	8.45e-67	0.687323	0.246	0.063	2.12e-62	1	GRK3
DDX17	1.12e-66	0.60528	0.911	0.677	2.81e-62	1	DDX17
CD521	1.87e-66	0.606458	0.847	0.471	4.7e-62	1	CD52
RABGAP1L	2.34e-66	0.664408	0.519	0.22	5.87e-62	1	RABGAP1L
RFC1	3.17e-66	0.842825	0.494	0.214	7.95e-62	1	RFC1
IKBKE	3.19e-66	0.514264	0.22	0.05	7.99e-62	1	IKBKE
PTDSS1	3.32e-66	0.646418	0.435	0.167	8.33e-62	1	PTDSS1
AFTPH	6.47e-66	0.679805	0.451	0.178	1.62e-61	1	AFTPH
LRCH1	1.22e-65	0.696892	0.333	0.108	3.06e-61	1	LRCH1
RAD17	1.7e-65	0.76958	0.339	0.115	4.26e-61	1	RAD17
GAPDH	2.3e-65	0.623549	0.891	0.617	5.78e-61	1	GAPDH
RHOQ	4.08e-65	0.80829	0.461	0.196	1.02e-60	1	RHOQ
CLIC4	6.46e-65	0.659451	0.571	0.259	1.62e-60	1	CLIC4
TOP1	9.11e-64	0.767365	0.645	0.338	2.28e-59	1	TOP1
CCNG2	1.47e-63	0.670008	0.418	0.159	3.68e-59	1	CCNG2
CHORDC1	2.01e-63	0.890018	0.541	0.253	5.04e-59	1	CHORDC1
RB1	4e-63	0.786364	0.502	0.223	1e-58	1	RB1
AP1B1	7.97e-63	0.660996	0.384	0.142	2e-58	1	AP1B1
SNX3	8.37e-63	0.740986	0.637	0.343	2.1e-58	1	SNX3
BRD4	1.28e-62	0.70916	0.697	0.39	3.22e-58	1	BRD4
NANS	1.34e-62	0.716949	0.391	0.152	3.35e-58	1	NANS
USP34	2.46e-62	0.688221	0.553	0.258	6.16e-58	1	USP34
ADA	2.62e-62	0.612788	0.286	0.086	6.56e-58	1	ADA
BLOC1S2	3.79e-62	0.643	0.375	0.135	9.5e-58	1	BLOC1S2
NCF4	4.16e-62	0.606331	0.28	0.084	1.04e-57	1	NCF4
DNMT1	4.95e-62	0.649331	0.527	0.23	1.24e-57	1	DNMT1
DMXL1	5.76e-62	0.647145	0.283	0.084	1.44e-57	1	DMXL1
NADK2	6e-62	0.620153	0.235	0.061	1.51e-57	1	NADK2
PIKFYVE	7.04e-62	0.629199	0.371	0.132	1.77e-57	1	PIKFYVE
HSH2D	8.24e-62	0.712127	0.345	0.121	2.07e-57	1	HSH2D
COBLL1	9.31e-62	0.719362	0.316	0.106	2.33e-57	1	COBLL1
RCC2	1.77e-61	0.6674	0.478	0.205	4.44e-57	1	RCC2
FAM3C	3.55e-61	0.74914	0.41	0.165	8.89e-57	1	FAM3C
FAM49B	3.57e-61	0.673992	0.524	0.231	8.94e-57	1	FAM49B
SEPHS2	5.17e-61	0.689239	0.364	0.133	1.3e-56	1	SEPHS2
UBE2H	5.24e-61	0.764995	0.596	0.308	1.31e-56	1	UBE2H
EHD1	2.7e-60	0.746576	0.393	0.154	6.78e-56	1	EHD1
RPS5	3.54e-60	0.507991	0.955	0.818	8.87e-56	1	RPS5
NCKAP1L	7.17e-60	0.650077	0.501	0.215	1.8e-55	1	NCKAP1L
USF2	1.17e-59	0.694679	0.628	0.327	2.93e-55	1	USF2
RASSF3	1.57e-59	0.622565	0.402	0.154	3.92e-55	1	RASSF3
TSC1	2.45e-59	0.623937	0.253	0.072	6.15e-55	1	TSC1
JAK1	2.72e-59	0.707369	0.772	0.484	6.83e-55	1	JAK1
PNOC	4.08e-59	0.622352	0.231	0.062	1.02e-54	1	PNOC
RNF19B	2e-58	0.712232	0.425	0.173	5.02e-54	1	RNF19B
TRAF4	2.1e-58	0.840632	0.342	0.125	5.27e-54	1	TRAF4
TKT	2.41e-58	0.697898	0.481	0.217	6.04e-54	1	TKT
TCF4	2.46e-58	0.544378	0.608	0.295	6.17e-54	1	TCF4
EIF3A	2.47e-58	0.694774	0.74	0.45	6.2e-54	1	EIF3A
VEZT	2.6e-58	0.684564	0.366	0.138	6.51e-54	1	VEZT
SFPQ	3.74e-58	0.625802	0.883	0.638	9.39e-54	1	SFPQ
OSBPL10	4.76e-58	0.578999	0.201	0.048	1.19e-53	1	OSBPL10
RAPGEF1	5.13e-58	0.636169	0.566	0.273	1.29e-53	1	RAPGEF1
CAMK2D	5.36e-58	0.688189	0.412	0.166	1.34e-53	1	CAMK2D
BRK1	5.97e-58	0.687213	0.57	0.285	1.5e-53	1	BRK1
SLC23A2	6.31e-58	0.566472	0.266	0.079	1.58e-53	1	SLC23A2
UBA1	1.29e-57	0.661901	0.634	0.346	3.24e-53	1	UBA1
ZNF827	1.43e-57	0.659394	0.278	0.086	3.58e-53	1	ZNF827
GCSAM	1.77e-57	0.575265	0.254	0.072	4.44e-53	1	GCSAM
ELF11	2.1e-57	0.714077	0.737	0.434	5.26e-53	1	ELF1
RPS8	3.01e-57	0.393022	0.996	0.95	7.54e-53	1	RPS8
RRM2B	4.7e-57	0.750031	0.367	0.139	1.18e-52	1	RRM2B
ADAM19	1.4e-56	0.609591	0.329	0.115	3.52e-52	1	ADAM19
HSPH1	1.43e-56	0.747623	0.796	0.524	3.59e-52	1	HSPH1
RAB3GAP2	1.46e-56	0.744699	0.339	0.124	3.66e-52	1	RAB3GAP2
TAF7	2.61e-56	0.720373	0.62	0.332	6.55e-52	1	TAF7
HSPA4	2.77e-56	0.753878	0.564	0.291	6.94e-52	1	HSPA4
PTK2	2.81e-56	0.510353	0.401	0.155	7.06e-52	1	PTK2
GNA13	4.75e-56	0.673123	0.486	0.218	1.19e-51	1	GNA13
FCHSD2	6.03e-56	0.635175	0.364	0.139	1.51e-51	1	FCHSD2
BACH1	7.38e-56	0.769457	0.353	0.135	1.85e-51	1	BACH1
A4GALT	1.02e-55	0.616495	0.231	0.064	2.56e-51	1	A4GALT
AMD1	1.22e-55	0.670303	0.562	0.281	3.05e-51	1	AMD1
DENND3	1.59e-55	0.526813	0.257	0.077	3.98e-51	1	DENND3
PPP1CC	1.61e-55	0.684558	0.571	0.29	4.03e-51	1	PPP1CC
RC3H2	2.72e-55	0.629988	0.353	0.131	6.81e-51	1	RC3H2
TFRC	4.74e-55	0.741282	0.434	0.184	1.19e-50	1	TFRC
UHRF2	4.91e-55	0.637669	0.362	0.137	1.23e-50	1	UHRF2
ASAP1	6.31e-55	0.698454	0.476	0.216	1.58e-50	1	ASAP1
RPS13	9.15e-55	0.446856	0.978	0.883	2.29e-50	1	RPS13
ATP6V0D1	1.07e-54	0.689599	0.49	0.232	2.69e-50	1	ATP6V0D1
EWSR1	1.1e-54	0.604369	0.742	0.442	2.77e-50	1	EWSR1
FAM214A	2.55e-54	0.602682	0.392	0.158	6.4e-50	1	FAM214A
AC022400.6	2.74e-54	0.561058	0.245	0.072	6.88e-50	1	AC022400.6
IL21R	3.3e-54	0.60418	0.318	0.112	8.28e-50	1	IL21R
SLC15A4	3.48e-54	0.602	0.328	0.119	8.73e-50	1	SLC15A4
GAS5	3.87e-54	0.60243	0.658	0.362	9.7e-50	1	GAS5
NPM1	4.55e-54	0.564194	0.906	0.695	1.14e-49	1	NPM1
NUP88	4.64e-54	0.60111	0.311	0.108	1.16e-49	1	NUP88
ODC1	5.4e-54	0.621801	0.501	0.234	1.35e-49	1	ODC1
UBE2G1	5.85e-54	0.617799	0.446	0.194	1.47e-49	1	UBE2G1
HACD2	8.27e-54	0.564035	0.279	0.09	2.07e-49	1	HACD2
SHOC2	9.91e-54	0.588162	0.482	0.217	2.49e-49	1	SHOC2
CYFIP21	1.35e-53	0.580768	0.535	0.246	3.37e-49	1	CYFIP2
KLHL5	2.11e-53	0.611491	0.299	0.105	5.3e-49	1	KLHL5
VGLL4	2.33e-53	0.606256	0.355	0.136	5.85e-49	1	VGLL4
LPIN1	2.36e-53	0.648094	0.364	0.14	5.92e-49	1	LPIN1
MOB1B	2.41e-53	0.599431	0.241	0.072	6.05e-49	1	MOB1B
FBXO30	3.7e-53	0.6017	0.207	0.055	9.28e-49	1	FBXO30
CAPZB	6.23e-53	0.597106	0.862	0.607	1.56e-48	1	CAPZB
R3HDM4	7.74e-53	0.61157	0.433	0.188	1.94e-48	1	R3HDM4
HNRNPC	1.03e-52	0.57377	0.898	0.689	2.58e-48	1	HNRNPC
RAN	1.17e-52	0.639935	0.76	0.489	2.93e-48	1	RAN
ATP6V1G1	1.34e-52	0.726152	0.609	0.351	3.37e-48	1	ATP6V1G1
GMFB	2.33e-52	0.51955	0.241	0.072	5.83e-48	1	GMFB
FAM102A1	2.45e-52	0.593177	0.393	0.156	6.15e-48	1	FAM102A
ATP6V1A	2.76e-52	0.673796	0.376	0.154	6.93e-48	1	ATP6V1A
LYSMD2	1.03e-51	0.550483	0.291	0.098	2.59e-47	1	LYSMD2
MBNL3	1.12e-51	0.551735	0.313	0.11	2.82e-47	1	MBNL3
RPL211	3.82e-51	0.390441	0.996	0.944	9.57e-47	1	RPL21
STK17B1	4.16e-51	0.442589	0.856	0.535	1.04e-46	1	STK17B
PTPRC1	5.46e-51	0.484775	0.927	0.6	1.37e-46	1	PTPRC
SIPA1L3	6.03e-51	0.5349	0.254	0.08	1.51e-46	1	SIPA1L3
KDM1B	2.57e-50	0.52551	0.242	0.075	6.43e-46	1	KDM1B
UBE2N	9.91e-50	0.590435	0.502	0.24	2.48e-45	1	UBE2N
TRA2B	1.41e-49	0.590719	0.742	0.445	3.53e-45	1	TRA2B
HNRNPD	1.44e-49	0.564834	0.748	0.461	3.62e-45	1	HNRNPD
BTN2A2	2.39e-49	0.590714	0.237	0.073	5.99e-45	1	BTN2A2
ZNF318	6.16e-49	0.576277	0.27	0.09	1.54e-44	1	ZNF318
FOXN3	8.39e-49	0.665122	0.494	0.239	2.1e-44	1	FOXN3
FARP2	9.67e-49	0.589986	0.225	0.069	2.42e-44	1	FARP2
MARF1	1.36e-48	0.518366	0.383	0.159	3.4e-44	1	MARF1
ABI1	1.99e-48	0.586029	0.467	0.217	4.98e-44	1	ABI1
FCRL5	3.26e-48	0.666169	0.26	0.086	8.18e-44	1	FCRL5
RPL27A1	3.36e-48	0.392575	0.995	0.961	8.42e-44	1	RPL27A
DOCK2	3.75e-48	0.53968	0.4	0.167	9.41e-44	1	DOCK2
CHI3L2	4.94e-48	0.461338	0.203	0.055	1.24e-43	1	CHI3L2
SMIM20	5.65e-48	0.558461	0.232	0.073	1.42e-43	1	SMIM20
ABRACL	6.82e-48	0.575584	0.359	0.143	1.71e-43	1	ABRACL
OGA	6.92e-48	0.575498	0.629	0.348	1.73e-43	1	OGA
WASHC4	7.07e-48	0.624265	0.355	0.146	1.77e-43	1	WASHC4
ACADM	7.4e-48	0.578765	0.338	0.134	1.86e-43	1	ACADM
TXLNG	1.03e-47	0.593337	0.292	0.105	2.59e-43	1	TXLNG
RFX5	1.07e-47	0.497363	0.28	0.098	2.69e-43	1	RFX5
OSER1	1.54e-47	0.588686	0.354	0.142	3.85e-43	1	OSER1
LARP4B	1.95e-47	0.662639	0.324	0.127	4.89e-43	1	LARP4B
DBI	2.65e-47	0.617004	0.586	0.319	6.64e-43	1	DBI
LCOR	3.78e-47	0.549263	0.391	0.168	9.48e-43	1	LCOR
ITGB2-AS1	5.05e-47	0.483528	0.225	0.067	1.27e-42	1	ITGB2-AS1
RPS11	5.24e-47	0.377728	0.983	0.896	1.31e-42	1	RPS11
LOXL2	7.08e-47	0.551762	0.256	0.085	1.77e-42	1	LOXL2
ATP2B1	1.21e-46	0.613701	0.519	0.267	3.03e-42	1	ATP2B1
SPOPL	1.55e-46	0.534696	0.29	0.104	3.89e-42	1	SPOPL
MTERF4	1.87e-46	0.47058	0.244	0.078	4.68e-42	1	MTERF4
OTUD1	1.93e-46	0.600428	0.333	0.133	4.85e-42	1	OTUD1
ZNF92	2.11e-46	0.566928	0.261	0.089	5.29e-42	1	ZNF92
UBE2E1	2.28e-46	0.619005	0.423	0.198	5.71e-42	1	UBE2E1
UBR5	3.18e-46	0.534118	0.383	0.163	7.97e-42	1	UBR5
USP12	5.75e-46	0.616867	0.401	0.18	1.44e-41	1	USP12
FGD2	6.16e-46	0.507457	0.246	0.081	1.54e-41	1	FGD2
ACO2	8.2e-46	0.581567	0.446	0.219	2.06e-41	1	ACO2
PRDX1	1.06e-45	0.621202	0.683	0.421	2.67e-41	1	PRDX1
CCNI	1.29e-45	0.483188	0.925	0.727	3.24e-41	1	CCNI
TNFAIP8	1.58e-45	0.489136	0.472	0.217	3.96e-41	1	TNFAIP8
RUFY3	2.09e-45	0.589463	0.282	0.104	5.25e-41	1	RUFY3
SEMA7A	3.55e-45	0.56704	0.228	0.071	8.9e-41	1	SEMA7A
SIRT1	5.57e-45	0.629396	0.381	0.166	1.4e-40	1	SIRT1
MAPK1IP1L	5.7e-45	0.554002	0.533	0.279	1.43e-40	1	MAPK1IP1L
TRA2A	6.49e-45	0.595308	0.621	0.364	1.63e-40	1	TRA2A
TAF1D	6.85e-45	0.559636	0.565	0.306	1.72e-40	1	TAF1D
STARD7	7.25e-45	0.565613	0.527	0.273	1.82e-40	1	STARD7
RPL10A1	7.55e-45	0.441978	0.966	0.846	1.89e-40	1	RPL10A
SH3BP5	2.02e-44	0.419751	0.459	0.209	5.06e-40	1	SH3BP5
CAP1	3.01e-44	0.56394	0.794	0.533	7.54e-40	1	CAP1
SASH3	3.15e-44	0.439067	0.246	0.08	7.91e-40	1	SASH3
IKZF31	3.84e-44	0.370454	0.588	0.29	9.63e-40	1	IKZF3
RPS2	4.03e-44	0.475405	0.942	0.783	1.01e-39	1	RPS2
UGGT1	4.04e-44	0.723891	0.334	0.142	1.01e-39	1	UGGT1
PLIN3	7.45e-44	0.581821	0.359	0.156	1.87e-39	1	PLIN3
TBL1X	1.76e-43	0.584451	0.278	0.103	4.4e-39	1	TBL1X
SSBP2	2.48e-43	0.463805	0.311	0.12	6.22e-39	1	SSBP2
GIT2	2.82e-43	0.485567	0.362	0.155	7.07e-39	1	GIT2
HDAC9	3.71e-43	0.573046	0.262	0.095	9.31e-39	1	HDAC9
ARID4B	3.8e-43	0.565914	0.663	0.388	9.52e-39	1	ARID4B
SLC25A6	4.19e-43	0.527024	0.885	0.658	1.05e-38	1	SLC25A6
PRDM2	4.74e-43	0.545956	0.509	0.259	1.19e-38	1	PRDM2
SNHG25	9.44e-43	0.552962	0.367	0.159	2.37e-38	1	SNHG25
MRPS27	1.22e-42	0.544519	0.275	0.104	3.05e-38	1	MRPS27
MYO9A	1.55e-42	0.5785	0.309	0.124	3.89e-38	1	MYO9A
ARID1B	2.22e-42	0.595274	0.409	0.193	5.57e-38	1	ARID1B
MBD2	3.04e-42	0.524112	0.539	0.284	7.62e-38	1	MBD2
USP22	3.65e-42	0.634382	0.481	0.249	9.15e-38	1	USP22
POLR1D	4.53e-42	0.536432	0.493	0.253	1.14e-37	1	POLR1D
TRAPPC1	5.6e-42	0.513436	0.476	0.24	1.4e-37	1	TRAPPC1
TASOR2	5.65e-42	0.597077	0.277	0.105	1.42e-37	1	TASOR2
LSM10	8.18e-42	0.505427	0.225	0.076	2.05e-37	1	LSM10
HDAC7	8.2e-42	0.522133	0.498	0.253	2.05e-37	1	HDAC7
LNPEP1	1.39e-41	0.510119	0.514	0.259	3.48e-37	1	LNPEP
SYNE2	1.78e-41	0.566272	0.664	0.397	4.46e-37	1	SYNE2
CYTH1	1.91e-41	0.497775	0.45	0.215	4.78e-37	1	CYTH1
PPP2CA	2.58e-41	0.569781	0.552	0.302	6.46e-37	1	PPP2CA
CD2AP	3.56e-41	0.567648	0.359	0.158	8.92e-37	1	CD2AP
SLC7A6	4.04e-41	0.424579	0.236	0.079	1.01e-36	1	SLC7A6
TOR3A	4.58e-41	0.506399	0.258	0.095	1.15e-36	1	TOR3A
RPS71	4.86e-41	0.446164	0.94	0.783	1.22e-36	1	RPS7
SMG7	7.33e-41	0.561365	0.336	0.143	1.84e-36	1	SMG7
TP53	7.43e-41	0.532235	0.311	0.127	1.86e-36	1	TP53
VHL	9.01e-41	0.525423	0.316	0.13	2.26e-36	1	VHL
CIRBP	1.02e-40	0.500855	0.82	0.57	2.55e-36	1	CIRBP
MGME1	1.23e-40	0.522091	0.223	0.075	3.08e-36	1	MGME1
RPAIN	1.53e-40	0.544046	0.28	0.109	3.84e-36	1	RPAIN
SUSD3	1.56e-40	0.52968	0.224	0.075	3.92e-36	1	SUSD3
TCF3	1.91e-40	0.619125	0.425	0.209	4.78e-36	1	TCF3
RPS231	2.21e-40	0.338268	0.97	0.863	5.53e-36	1	RPS23
JPT1	2.85e-40	0.483823	0.469	0.234	7.13e-36	1	JPT1
ENTPD4	2.98e-40	0.450561	0.261	0.095	7.48e-36	1	ENTPD4
EDEM1	4.41e-40	0.526781	0.384	0.175	1.1e-35	1	EDEM1
FADS3	4.83e-40	0.49877	0.211	0.069	1.21e-35	1	FADS3
DDX3X	5.43e-40	0.507835	0.818	0.573	1.36e-35	1	DDX3X
RPAP3	7.63e-40	0.436795	0.263	0.098	1.91e-35	1	RPAP3
G3BP1	7.7e-40	0.540649	0.586	0.339	1.93e-35	1	G3BP1
LRCH3	9.19e-40	0.482224	0.25	0.091	2.3e-35	1	LRCH3
ATP5MF	1.12e-39	0.518918	0.571	0.318	2.82e-35	1	ATP5MF
ZFAS1	2.76e-39	0.527	0.583	0.329	6.91e-35	1	ZFAS1
RGS16	3.36e-39	0.496317	0.425	0.203	8.43e-35	1	RGS16
RPL4	3.63e-39	0.46027	0.925	0.759	9.1e-35	1	RPL4
ELOVL5	5.59e-39	0.516836	0.506	0.27	1.4e-34	1	ELOVL5
AHSA1	5.61e-39	0.54473	0.489	0.257	1.41e-34	1	AHSA1
FAM13B	6.88e-39	0.499476	0.326	0.138	1.72e-34	1	FAM13B
BLCAP	7.1e-39	0.542188	0.214	0.072	1.78e-34	1	BLCAP
DUSP10	7.91e-39	0.469486	0.292	0.115	1.98e-34	1	DUSP10
MEN1	8.3e-39	0.472306	0.22	0.074	2.08e-34	1	MEN1
UBE2A	8.84e-39	0.522614	0.541	0.302	2.22e-34	1	UBE2A
KDM5C	1.11e-38	0.52837	0.451	0.229	2.78e-34	1	KDM5C
ATP5PB	1.61e-38	0.484761	0.533	0.293	4.04e-34	1	ATP5PB
GTF2E2	1.63e-38	0.487988	0.3	0.123	4.08e-34	1	GTF2E2
COX5A	2.08e-38	0.559598	0.464	0.247	5.21e-34	1	COX5A
SRF	2.49e-38	0.584245	0.405	0.2	6.23e-34	1	SRF
KHDRBS1	3.99e-38	0.496522	0.67	0.409	1e-33	1	KHDRBS1
TRIM26	4.57e-38	0.484416	0.33	0.142	1.15e-33	1	TRIM26
HNRNPK	5.76e-38	0.44518	0.887	0.667	1.44e-33	1	HNRNPK
HELZ	6.01e-38	0.470615	0.363	0.164	1.51e-33	1	HELZ
PNKD	7.51e-38	0.606465	0.242	0.092	1.88e-33	1	PNKD
TRANK1	7.65e-38	0.465059	0.271	0.105	1.92e-33	1	TRANK1
NT5C3A	9.28e-38	0.493224	0.274	0.108	2.33e-33	1	NT5C3A
SNX11	1.45e-37	0.472139	0.203	0.067	3.63e-33	1	SNX11
PAPOLA	1.77e-37	0.491897	0.688	0.424	4.43e-33	1	PAPOLA
NFKB1	2.82e-37	0.478998	0.394	0.186	7.07e-33	1	NFKB1
ZFP36L1	4.01e-37	0.432813	0.928	0.731	1.01e-32	1	ZFP36L1
CCT8	5.54e-37	0.510589	0.417	0.213	1.39e-32	1	CCT8
QARS	6.99e-37	0.491654	0.367	0.172	1.75e-32	1	QARS
CS	8.78e-37	0.54312	0.465	0.251	2.2e-32	1	CS
PLEKHF2	9.61e-37	0.510258	0.248	0.093	2.41e-32	1	PLEKHF2
ELK4	1.26e-36	0.491309	0.384	0.181	3.17e-32	1	ELK4
PARVG	2.01e-36	0.403881	0.349	0.151	5.04e-32	1	PARVG
UBE2D2	2.31e-36	0.464109	0.649	0.39	5.8e-32	1	UBE2D2
RAB8B	2.51e-36	0.488155	0.459	0.232	6.29e-32	1	RAB8B
TBC1D22A	2.78e-36	0.403578	0.219	0.077	6.96e-32	1	TBC1D22A
SNX2	3e-36	0.494273	0.32	0.14	7.53e-32	1	SNX2
CYTIP	3.06e-36	0.421115	0.498	0.253	7.67e-32	1	CYTIP
RERE	3.1e-36	0.595976	0.413	0.214	7.76e-32	1	RERE
ZCCHC10	4.61e-36	0.479372	0.284	0.118	1.16e-31	1	ZCCHC10
RCSD1	5.81e-36	0.503273	0.474	0.248	1.46e-31	1	RCSD1
DCK	6.48e-36	0.380155	0.318	0.132	1.62e-31	1	DCK
RIOK3	7.24e-36	0.468857	0.384	0.184	1.82e-31	1	RIOK3
CCDC6	9.26e-36	0.497781	0.291	0.123	2.32e-31	1	CCDC6
FKBP15	9.74e-36	0.462506	0.235	0.088	2.44e-31	1	FKBP15
ATP5MC3	1.13e-35	0.494005	0.617	0.381	2.84e-31	1	ATP5MC3
STK17A1	1.28e-35	0.455971	0.448	0.222	3.22e-31	1	STK17A
RHBDF2	1.57e-35	0.401514	0.219	0.077	3.93e-31	1	RHBDF2
P2RY8	1.7e-35	0.443794	0.324	0.14	4.25e-31	1	P2RY8
WDR1	1.92e-35	0.51367	0.536	0.306	4.81e-31	1	WDR1
HNRNPL	1.93e-35	0.47477	0.726	0.469	4.84e-31	1	HNRNPL
SLC25A3	2.66e-35	0.46389	0.714	0.457	6.66e-31	1	SLC25A3
RUBCN	3.39e-35	0.479853	0.277	0.114	8.5e-31	1	RUBCN
USPL1	3.71e-35	0.411938	0.232	0.086	9.29e-31	1	USPL1
GNB4	4.11e-35	0.519333	0.267	0.111	1.03e-30	1	GNB4
NAA50	5.12e-35	0.456839	0.436	0.225	1.28e-30	1	NAA50
RRAGC	5.27e-35	0.398318	0.212	0.074	1.32e-30	1	RRAGC
ARFGEF2	6e-35	0.45369	0.284	0.119	1.5e-30	1	ARFGEF2
IGHM	8.38e-35	0.709945	0.366	0.178	2.1e-30	1	IGHM
MTDH	8.77e-35	0.53307	0.726	0.491	2.2e-30	1	MTDH
RPS161	9.55e-35	0.30282	0.992	0.94	2.39e-30	1	RPS16
POLR2G	9.75e-35	0.473828	0.444	0.232	2.45e-30	1	POLR2G
HSDL2	1.09e-34	0.496487	0.253	0.101	2.74e-30	1	HSDL2
TOB2	2.12e-34	0.484948	0.468	0.248	5.31e-30	1	TOB2
KIF3B	2.69e-34	0.506833	0.275	0.116	6.73e-30	1	KIF3B
RAP1B	2.71e-34	0.501612	0.684	0.436	6.8e-30	1	RAP1B
KMT2A	3.83e-34	0.544083	0.503	0.277	9.6e-30	1	KMT2A
PCBP2	4e-34	0.430958	0.853	0.642	1e-29	1	PCBP2
HSP90AB1	6.31e-34	0.416243	0.972	0.872	1.58e-29	1	HSP90AB1
MAP4K2	8.37e-34	0.411098	0.241	0.093	2.1e-29	1	MAP4K2
RPL371	8.51e-34	0.273372	0.992	0.957	2.13e-29	1	RPL37
PKM	9.24e-34	0.381119	0.701	0.428	2.32e-29	1	PKM
PHB2	1.08e-33	0.502397	0.457	0.25	2.71e-29	1	PHB2
KDM4B	1.37e-33	0.437699	0.283	0.119	3.44e-29	1	KDM4B
EIF3F	1.78e-33	0.429171	0.51	0.28	4.46e-29	1	EIF3F
PTBP31	2.09e-33	0.465946	0.566	0.325	5.23e-29	1	PTBP3
RPS61	2.19e-33	0.266693	0.992	0.963	5.48e-29	1	RPS6
EIF4B	2.94e-33	0.431069	0.775	0.539	7.36e-29	1	EIF4B
SOS1	3e-33	0.474392	0.417	0.215	7.53e-29	1	SOS1
ABLIM1	3.23e-33	0.34219	0.368	0.17	8.09e-29	1	ABLIM1
WEE1	4.32e-33	0.490186	0.216	0.08	1.08e-28	1	WEE1
ELMO1	4.4e-33	0.438963	0.275	0.115	1.1e-28	1	ELMO1
ILF3	4.47e-33	0.516526	0.527	0.308	1.12e-28	1	ILF3
RAB3GAP1	5.18e-33	0.479034	0.333	0.158	1.3e-28	1	RAB3GAP1
PSIP1	6.67e-33	0.422597	0.561	0.321	1.67e-28	1	PSIP1
WDR26	7.66e-33	0.442102	0.52	0.287	1.92e-28	1	WDR26
USP9X	1.17e-32	0.475417	0.422	0.22	2.94e-28	1	USP9X
HMGN2	1.2e-32	0.269965	0.781	0.501	3.01e-28	1	HMGN2
MTHFD2	1.26e-32	0.443967	0.381	0.191	3.17e-28	1	MTHFD2
RPL23	1.55e-32	0.300278	0.993	0.954	3.88e-28	1	RPL23
ZHX2	1.72e-32	0.484744	0.271	0.116	4.31e-28	1	ZHX2
FDFT1	2.18e-32	0.432437	0.298	0.133	5.48e-28	1	FDFT1
TRAF3	2.44e-32	0.419131	0.253	0.103	6.12e-28	1	TRAF3
LGMN	3.38e-32	0.407037	0.203	0.074	8.48e-28	1	LGMN
RSRP1	3.51e-32	0.542498	0.562	0.333	8.81e-28	1	RSRP1
CDK13	3.84e-32	0.49492	0.405	0.208	9.62e-28	1	CDK13
BCL3	5.63e-32	0.55258	0.389	0.199	1.41e-27	1	BCL3
CELF1	6.05e-32	0.411875	0.446	0.238	1.52e-27	1	CELF1
FBRS	8.32e-32	0.412878	0.304	0.135	2.09e-27	1	FBRS
PIM2	9.74e-32	0.260446	0.608	0.348	2.44e-27	1	PIM2
TMC6	1e-31	0.2759	0.318	0.14	2.51e-27	1	TMC6
WASF2	1.19e-31	0.439549	0.632	0.392	2.98e-27	1	WASF2
LANCL1	1.35e-31	0.439508	0.231	0.091	3.39e-27	1	LANCL1
PRPF40A	1.39e-31	0.519166	0.564	0.34	3.49e-27	1	PRPF40A
TPP1	1.44e-31	0.435058	0.558	0.324	3.62e-27	1	TPP1
RBM3	1.75e-31	0.413786	0.759	0.526	4.39e-27	1	RBM3
DEDD2	2.05e-31	0.576243	0.506	0.294	5.13e-27	1	DEDD2
PCF11	2.37e-31	0.41814	0.446	0.24	5.94e-27	1	PCF11
ADAM28	2.42e-31	0.361554	0.229	0.089	6.08e-27	1	ADAM28
TBL1XR1	2.99e-31	0.362574	0.43	0.225	7.49e-27	1	TBL1XR1
ATP8A1	3.19e-31	0.371727	0.303	0.133	8.01e-27	1	ATP8A1
SSH2	3.55e-31	0.394516	0.334	0.154	8.91e-27	1	SSH2
SF1	3.8e-31	0.412072	0.782	0.546	9.52e-27	1	SF1
SPEN	4.21e-31	0.475928	0.469	0.261	1.06e-26	1	SPEN
TANK	5.14e-31	0.436297	0.385	0.199	1.29e-26	1	TANK
SCAF4	6.27e-31	0.392024	0.224	0.087	1.57e-26	1	SCAF4
MALT1	6.33e-31	0.438111	0.343	0.165	1.59e-26	1	MALT1
C12orf49	7.17e-31	0.441221	0.25	0.105	1.8e-26	1	C12orf49
DHTKD1	7.7e-31	0.510745	0.221	0.088	1.93e-26	1	DHTKD1
DENND4A	7.85e-31	0.38929	0.27	0.115	1.97e-26	1	DENND4A
UBQLN1	8.49e-31	0.485096	0.387	0.203	2.13e-26	1	UBQLN1
CHIC2	1.12e-30	0.374615	0.321	0.148	2.81e-26	1	CHIC2
RASGRP11	1.45e-30	0.265328	0.405	0.193	3.62e-26	1	RASGRP1
CTDSP2	1.94e-30	0.432982	0.451	0.25	4.87e-26	1	CTDSP2
AP1G2	2.07e-30	0.334688	0.274	0.117	5.19e-26	1	AP1G2
TCP1	2.78e-30	0.581374	0.489	0.29	6.97e-26	1	TCP1
UHMK1	2.93e-30	0.378588	0.453	0.242	7.34e-26	1	UHMK1
ARGLU1	3.27e-30	0.366506	0.624	0.383	8.2e-26	1	ARGLU1
LUC7L3	3.4e-30	0.406475	0.553	0.336	8.53e-26	1	LUC7L3
ATP5F1E	3.77e-30	0.339807	0.948	0.812	9.45e-26	1	ATP5F1E
DEGS1	4.73e-30	0.563114	0.342	0.174	1.19e-25	1	DEGS1
DYNLL1	4.95e-30	0.604735	0.569	0.373	1.24e-25	1	DYNLL1
PITPNM1	4.97e-30	0.370557	0.283	0.124	1.24e-25	1	PITPNM1
HNRNPA2B1	5.4e-30	0.31421	0.954	0.821	1.35e-25	1	HNRNPA2B1
MYCBP2	5.48e-30	0.402422	0.536	0.316	1.37e-25	1	MYCBP2
FAM126A	6.33e-30	0.449025	0.25	0.106	1.59e-25	1	FAM126A
TRAK1	8.25e-30	0.42176	0.305	0.146	2.07e-25	1	TRAK1
TBCA	1.05e-29	0.482018	0.495	0.293	2.63e-25	1	TBCA
C21orf91	1.13e-29	0.350096	0.256	0.106	2.82e-25	1	C21orf91
SFT2D1	1.13e-29	0.413654	0.325	0.158	2.83e-25	1	SFT2D1
RGS2	1.13e-29	0.300629	0.695	0.439	2.85e-25	1	RGS2
CREBRF	1.26e-29	0.464777	0.451	0.249	3.17e-25	1	CREBRF
MSL2	1.37e-29	0.362346	0.342	0.164	3.44e-25	1	MSL2
TUFM	1.39e-29	0.469989	0.461	0.268	3.49e-25	1	TUFM
JAK3	1.64e-29	0.316606	0.265	0.11	4.12e-25	1	JAK3
SETX	1.83e-29	0.435618	0.511	0.294	4.6e-25	1	SETX
CBL	2.03e-29	0.442335	0.309	0.145	5.09e-25	1	CBL
PPP2R5C1	2.05e-29	0.388191	0.672	0.435	5.14e-25	1	PPP2R5C
CLINT1	2.96e-29	0.413661	0.444	0.248	7.43e-25	1	CLINT1
SNX10	3e-29	0.3096	0.273	0.116	7.52e-25	1	SNX10
SRSF6	3.01e-29	0.40446	0.518	0.302	7.55e-25	1	SRSF6
MT-RNR1	3.23e-29	0.349122	0.953	0.88	8.1e-25	1	MT-RNR1
EPS15L1	3.95e-29	0.367747	0.215	0.085	9.9e-25	1	EPS15L1
SHKBP1	4.83e-29	0.459238	0.267	0.119	1.21e-24	1	SHKBP1
CAPN1	5.05e-29	0.451668	0.41	0.222	1.27e-24	1	CAPN1
SMDT1	5.81e-29	0.45887	0.451	0.258	1.46e-24	1	SMDT1
CMTM6	7.2e-29	0.410146	0.557	0.338	1.8e-24	1	CMTM6
MTMR1	8.03e-29	0.406262	0.207	0.08	2.01e-24	1	MTMR1
PPP1CA	8.36e-29	0.394318	0.426	0.232	2.1e-24	1	PPP1CA
BTAF1	8.85e-29	0.400571	0.221	0.089	2.22e-24	1	BTAF1
TMEM159	9.97e-29	0.384355	0.201	0.076	2.5e-24	1	TMEM159
NADK	1.4e-28	0.432401	0.256	0.114	3.51e-24	1	NADK
U2AF2	1.52e-28	0.402393	0.59	0.363	3.82e-24	1	U2AF2
RPL18A	1.85e-28	0.370449	0.758	0.528	4.64e-24	1	RPL18A
MSI2	2.05e-28	0.503725	0.431	0.243	5.14e-24	1	MSI2
STIM2	2.1e-28	0.368118	0.347	0.171	5.26e-24	1	STIM2
PPIA	2.38e-28	0.344124	0.949	0.778	5.98e-24	1	PPIA
PARP14	2.54e-28	0.486435	0.415	0.23	6.37e-24	1	PARP14
ARL6IP1	2.73e-28	0.420707	0.578	0.352	6.85e-24	1	ARL6IP1
CCT3	2.83e-28	0.454023	0.436	0.247	7.1e-24	1	CCT3
PPM1K	3.87e-28	0.342208	0.429	0.23	9.7e-24	1	PPM1K
COX7C	3.89e-28	0.392297	0.769	0.532	9.76e-24	1	COX7C
SLC25A37	4.15e-28	0.355228	0.296	0.138	1.04e-23	1	SLC25A37
RPS241	4.61e-28	0.309094	0.988	0.935	1.16e-23	1	RPS24
RPL191	5.71e-28	0.313479	0.948	0.834	1.43e-23	1	RPL19
TACC1	6.25e-28	0.401257	0.628	0.392	1.57e-23	1	TACC1
CHCHD7	6.52e-28	0.42768	0.301	0.144	1.63e-23	1	CHCHD7
BOD1L1	6.65e-28	0.403341	0.498	0.29	1.67e-23	1	BOD1L1
TMEM256	1.07e-27	0.387709	0.296	0.143	2.69e-23	1	TMEM256
RBBP7	1.1e-27	0.42699	0.397	0.213	2.75e-23	1	RBBP7
NOA1	1.13e-27	0.344361	0.225	0.093	2.84e-23	1	NOA1
EIF5	1.14e-27	0.423791	0.714	0.503	2.87e-23	1	EIF5
SERPINB9	1.47e-27	0.318122	0.472	0.262	3.68e-23	1	SERPINB9
PPP1R181	1.62e-27	0.324783	0.595	0.357	4.05e-23	1	PPP1R18
SETD2	1.77e-27	0.359959	0.453	0.248	4.44e-23	1	SETD2
RYBP	2.09e-27	0.463866	0.536	0.333	5.25e-23	1	RYBP
SSBP3	2.14e-27	0.417362	0.347	0.178	5.36e-23	1	SSBP3
HNRNPA1	2.72e-27	0.392643	0.877	0.685	6.82e-23	1	HNRNPA1
TUG1	3.17e-27	0.422396	0.422	0.237	7.94e-23	1	TUG1
YBX1	3.26e-27	0.408953	0.827	0.606	8.17e-23	1	YBX1
EVI2B	3.45e-27	0.408732	0.48	0.276	8.65e-23	1	EVI2B
SRSF3	3.48e-27	0.390589	0.756	0.545	8.72e-23	1	SRSF3
LAMTOR5	4.22e-27	0.383936	0.325	0.164	1.06e-22	1	LAMTOR5
SLC35A2	4.49e-27	0.496099	0.207	0.085	1.13e-22	1	SLC35A2
FYTTD1	4.84e-27	0.47071	0.379	0.207	1.21e-22	1	FYTTD1
IMP4	4.94e-27	0.47183	0.269	0.126	1.24e-22	1	IMP4
UQCRH	4.95e-27	0.413257	0.594	0.383	1.24e-22	1	UQCRH
TMEM243	9.33e-27	0.381156	0.214	0.088	2.34e-22	1	TMEM243
NFAT5	9.47e-27	0.402664	0.265	0.12	2.37e-22	1	NFAT5
AP1G1	9.74e-27	0.369401	0.284	0.135	2.44e-22	1	AP1G1
RPIA	1.11e-26	0.448271	0.225	0.097	2.77e-22	1	RPIA
RNF44	1.15e-26	0.35596	0.338	0.167	2.89e-22	1	RNF44
CNIH1	1.45e-26	0.396203	0.32	0.161	3.63e-22	1	CNIH1
PNRC2	1.63e-26	0.372059	0.607	0.375	4.1e-22	1	PNRC2
PIM1	1.66e-26	0.593209	0.421	0.239	4.16e-22	1	PIM1
PDS5A	1.74e-26	0.330174	0.389	0.206	4.36e-22	1	PDS5A
CCDC117	1.97e-26	0.424718	0.249	0.11	4.95e-22	1	CCDC117
SMARCD2	2.88e-26	0.369464	0.3	0.146	7.22e-22	1	SMARCD2
SETDB2	2.94e-26	0.378127	0.216	0.09	7.36e-22	1	SETDB2
HSD17B12	3.31e-26	0.447228	0.256	0.119	8.3e-22	1	HSD17B12
HNRNPH1	3.56e-26	0.339311	0.802	0.598	8.91e-22	1	HNRNPH1
RFXANK	3.6e-26	0.406144	0.224	0.096	9.04e-22	1	RFXANK
PALM2-AKAP2	3.61e-26	0.36557	0.482	0.281	9.04e-22	1	PALM2-AKAP2
MED28	3.81e-26	0.362296	0.25	0.113	9.54e-22	1	MED28
EP300	4.13e-26	0.39357	0.516	0.314	1.04e-21	1	EP300
DDHD1	4.16e-26	0.391162	0.228	0.096	1.04e-21	1	DDHD1
ARHGDIB1	5.33e-26	0.347512	0.895	0.709	1.34e-21	1	ARHGDIB
UBAP2	5.82e-26	0.360484	0.204	0.083	1.46e-21	1	UBAP2
USP24	5.91e-26	0.298301	0.27	0.122	1.48e-21	1	USP24
GM2A	7.48e-26	0.330423	0.239	0.107	1.88e-21	1	GM2A
SP110	1.07e-25	0.303704	0.501	0.289	2.68e-21	1	SP110
ITPKB	1.24e-25	0.27727	0.33	0.162	3.11e-21	1	ITPKB
HPS1	1.57e-25	0.380811	0.246	0.112	3.93e-21	1	HPS1
RHOA	1.93e-25	0.356384	0.879	0.694	4.84e-21	1	RHOA
TCERG1	2.01e-25	0.402996	0.379	0.207	5.03e-21	1	TCERG1
SYAP1	2.07e-25	0.435867	0.477	0.285	5.19e-21	1	SYAP1
ZBTB44	2.09e-25	0.362436	0.315	0.157	5.24e-21	1	ZBTB44
TNKS	2.25e-25	0.329827	0.215	0.091	5.63e-21	1	TNKS
ZFAND2A	2.35e-25	0.414903	0.351	0.186	5.88e-21	1	ZFAND2A
PPHLN1	2.71e-25	0.382785	0.343	0.18	6.81e-21	1	PPHLN1
TIFA	2.82e-25	0.385639	0.262	0.122	7.07e-21	1	TIFA
NRARP	3.23e-25	0.593999	0.321	0.165	8.09e-21	1	NRARP
ORAI2	4.58e-25	0.479638	0.28	0.139	1.15e-20	1	ORAI2
TRAF5	4.92e-25	0.301464	0.312	0.151	1.23e-20	1	TRAF5
CDC42EP31	4.98e-25	0.312572	0.401	0.215	1.25e-20	1	CDC42EP3
PIAS1	5.53e-25	0.427183	0.385	0.213	1.39e-20	1	PIAS1
IKZF11	5.7e-25	0.239283	0.515	0.286	1.43e-20	1	IKZF1
TBC1D1	6.24e-25	0.399404	0.367	0.199	1.56e-20	1	TBC1D1
ETS11	6.39e-25	0.29693	0.832	0.581	1.6e-20	1	ETS1
MGAT5	8.14e-25	0.335333	0.256	0.116	2.04e-20	1	MGAT5
SGK1	8.28e-25	0.278381	0.343	0.178	2.08e-20	1	SGK1
FAM49A	8.9e-25	0.419491	0.235	0.108	2.23e-20	1	FAM49A
GTF2B	1.06e-24	0.377125	0.263	0.123	2.65e-20	1	GTF2B
LSM8	1.2e-24	0.373346	0.384	0.212	3.01e-20	1	LSM8
LSM6	1.4e-24	0.344691	0.21	0.089	3.5e-20	1	LSM6
TUT4	1.54e-24	0.370675	0.358	0.191	3.85e-20	1	TUT4
CSNK2A2	1.76e-24	0.324655	0.277	0.134	4.42e-20	1	CSNK2A2
RPL15	1.78e-24	0.2811	0.957	0.832	4.47e-20	1	RPL15
PEA15	1.86e-24	0.245903	0.562	0.337	4.67e-20	1	PEA15
H2AFY	1.99e-24	0.329777	0.567	0.343	5e-20	1	H2AFY
UBP1	2.09e-24	0.341958	0.308	0.156	5.23e-20	1	UBP1
RNF103	2.26e-24	0.390535	0.269	0.129	5.67e-20	1	RNF103
NR3C1	2.43e-24	0.277578	0.524	0.318	6.08e-20	1	NR3C1
KLHL24	2.63e-24	0.382093	0.333	0.173	6.59e-20	1	KLHL24
TUT7	2.66e-24	0.386628	0.296	0.148	6.68e-20	1	TUT7
UQCR10	2.67e-24	0.422634	0.372	0.21	6.69e-20	1	UQCR10
SERP1	2.79e-24	0.371663	0.612	0.397	6.98e-20	1	SERP1
FAM53C	2.87e-24	0.401712	0.389	0.217	7.18e-20	1	FAM53C
RGS19	3.08e-24	0.348156	0.25	0.114	7.72e-20	1	RGS19
RNF41	3.88e-24	0.397084	0.248	0.117	9.72e-20	1	RNF41
RPL12	4.64e-24	0.249531	0.969	0.851	1.16e-19	1	RPL12
SNHG7	4.95e-24	0.344888	0.387	0.213	1.24e-19	1	SNHG7
RGS101	5.56e-24	0.305787	0.389	0.207	1.39e-19	1	RGS10
MDFIC1	6.45e-24	0.475601	0.414	0.241	1.62e-19	1	MDFIC
COX4I1	7.13e-24	0.332611	0.702	0.479	1.79e-19	1	COX4I1
GNB5	8.07e-24	0.280894	0.224	0.098	2.02e-19	1	GNB5
BAZ1A	8.1e-24	0.337398	0.448	0.26	2.03e-19	1	BAZ1A
EIF3E	8.18e-24	0.343964	0.619	0.41	2.05e-19	1	EIF3E
MBNL11	8.67e-24	0.31757	0.798	0.57	2.17e-19	1	MBNL1
LPCAT1	1.03e-23	0.27792	0.245	0.112	2.57e-19	1	LPCAT1
SET	1.33e-23	0.349858	0.823	0.641	3.33e-19	1	SET
TPM31	1.36e-23	0.287579	0.885	0.665	3.41e-19	1	TPM3
VAV1	1.68e-23	0.359424	0.27	0.127	4.22e-19	1	VAV1
MCTS1	2.09e-23	0.376265	0.215	0.096	5.23e-19	1	MCTS1
TXNRD1	2.15e-23	0.378954	0.236	0.109	5.39e-19	1	TXNRD1
SNHG61	2.26e-23	0.28564	0.666	0.441	5.67e-19	1	SNHG6
WTAP	3.1e-23	0.338952	0.498	0.302	7.76e-19	1	WTAP
POU2F1	3.45e-23	0.437291	0.224	0.102	8.65e-19	1	POU2F1
YWHAG	3.46e-23	0.37511	0.412	0.241	8.67e-19	1	YWHAG
TP53INP2	3.46e-23	0.39967	0.279	0.138	8.67e-19	1	TP53INP2
DCP2	3.88e-23	0.357246	0.26	0.125	9.73e-19	1	DCP2
IGBP1	4.72e-23	0.336127	0.329	0.174	1.18e-18	1	IGBP1
FOXO1	5.11e-23	0.328722	0.337	0.175	1.28e-18	1	FOXO1
ANP32A	5.44e-23	0.32582	0.485	0.287	1.36e-18	1	ANP32A
RPS4X	7.97e-23	0.263572	0.976	0.902	2e-18	1	RPS4X
PIK3CD1	8.26e-23	0.31289	0.383	0.205	2.07e-18	1	PIK3CD
GCH1	8.98e-23	0.284704	0.207	0.088	2.25e-18	1	GCH1
PPP4C	9.95e-23	0.367397	0.371	0.209	2.49e-18	1	PPP4C
KDM6B	1.79e-22	0.456432	0.561	0.369	4.48e-18	1	KDM6B
BZW2	1.89e-22	0.365613	0.241	0.116	4.75e-18	1	BZW2
MEF2A	2.01e-22	0.361737	0.381	0.218	5.04e-18	1	MEF2A
DAXX	2.49e-22	0.322234	0.208	0.092	6.24e-18	1	DAXX
FAM53B	2.54e-22	0.333	0.29	0.145	6.36e-18	1	FAM53B
OXA1L	2.56e-22	0.325943	0.384	0.22	6.41e-18	1	OXA1L
BBX	2.62e-22	0.330128	0.463	0.277	6.57e-18	1	BBX
EIF2AK3	3.06e-22	0.395836	0.249	0.121	7.66e-18	1	EIF2AK3
SH2B3	3.69e-22	0.468471	0.246	0.12	9.24e-18	1	SH2B3
STK41	3.75e-22	0.235934	0.56	0.343	9.4e-18	1	STK4
UIMC1	4.1e-22	0.374702	0.218	0.1	1.03e-17	1	UIMC1
WWP2	4.1e-22	0.278055	0.26	0.126	1.03e-17	1	WWP2
ATM	4.29e-22	0.249361	0.406	0.23	1.08e-17	1	ATM
PSMD4	5.15e-22	0.329162	0.385	0.22	1.29e-17	1	PSMD4
SMARCA4	6.31e-22	0.326423	0.343	0.19	1.58e-17	1	SMARCA4
RPL8	6.52e-22	0.24934	0.954	0.853	1.63e-17	1	RPL8
PSMB3	6.7e-22	0.35381	0.32	0.175	1.68e-17	1	PSMB3
NASP	7.11e-22	0.311498	0.523	0.322	1.78e-17	1	NASP
KDM5A	8.33e-22	0.342479	0.43	0.257	2.09e-17	1	KDM5A
UBE2D3	8.91e-22	0.315962	0.742	0.539	2.23e-17	1	UBE2D3
DDX21	9.46e-22	0.414272	0.557	0.369	2.37e-17	1	DDX21
COA1	9.8e-22	0.316142	0.208	0.094	2.46e-17	1	COA1
RFX7	1.15e-21	0.370772	0.207	0.091	2.88e-17	1	RFX7
CCT2	1.19e-21	0.399144	0.485	0.307	2.98e-17	1	CCT2
SBNO1	1.2e-21	0.365422	0.307	0.163	3.01e-17	1	SBNO1
MIS18BP1	1.39e-21	0.42264	0.316	0.17	3.47e-17	1	MIS18BP1
SMARCC1	1.49e-21	0.383024	0.404	0.239	3.74e-17	1	SMARCC1
SAP18	1.53e-21	0.370792	0.641	0.442	3.82e-17	1	SAP18
NUP153	1.84e-21	0.303143	0.263	0.13	4.62e-17	1	NUP153
IL16	1.93e-21	0.256183	0.273	0.132	4.83e-17	1	IL16
CBX3	2.06e-21	0.318827	0.602	0.391	5.17e-17	1	CBX3
PRPF4B	2.44e-21	0.316885	0.41	0.241	6.11e-17	1	PRPF4B
H2AFZ	2.7e-21	0.200272	0.637	0.41	6.78e-17	1	H2AFZ
NFKB2	2.77e-21	0.363136	0.299	0.155	6.94e-17	1	NFKB2
DENND1C	2.78e-21	0.211716	0.282	0.136	6.96e-17	1	DENND1C
ZNF207	3.22e-21	0.32995	0.427	0.258	8.07e-17	1	ZNF207
UBALD2	3.24e-21	0.396813	0.427	0.255	8.13e-17	1	UBALD2
DDB1	3.54e-21	0.333073	0.389	0.228	8.87e-17	1	DDB1
DDX27	4.61e-21	0.308414	0.383	0.219	1.16e-16	1	DDX27
COX6B1	4.85e-21	0.315461	0.523	0.334	1.22e-16	1	COX6B1
CDK14	5.23e-21	0.329718	0.211	0.097	1.31e-16	1	CDK14
SLBP	5.81e-21	0.316845	0.258	0.128	1.46e-16	1	SLBP
CYBA	7.4e-21	0.281651	0.481	0.293	1.85e-16	1	CYBA
PTEN	7.78e-21	0.324414	0.502	0.313	1.95e-16	1	PTEN
ALDH2	9.82e-21	0.311912	0.203	0.093	2.46e-16	1	ALDH2
DNAJC7	1.09e-20	0.337147	0.343	0.192	2.74e-16	1	DNAJC7
SUGP2	1.36e-20	0.219388	0.299	0.157	3.42e-16	1	SUGP2
MIDN	1.4e-20	0.29082	0.518	0.322	3.51e-16	1	MIDN
PDE7A1	1.41e-20	0.277662	0.315	0.165	3.54e-16	1	PDE7A
FAU1	1.65e-20	0.214683	0.934	0.825	4.13e-16	1	FAU
IQCB1	2.46e-20	0.369053	0.211	0.098	6.16e-16	1	IQCB1
RAP1A	2.72e-20	0.279895	0.543	0.35	6.82e-16	1	RAP1A
ROMO1	2.73e-20	0.395143	0.393	0.24	6.85e-16	1	ROMO1
BTBD1	3.85e-20	0.340835	0.301	0.164	9.66e-16	1	BTBD1
MAP2K1	3.91e-20	0.395376	0.313	0.175	9.81e-16	1	MAP2K1
CNOT2	4.41e-20	0.300665	0.391	0.23	1.11e-15	1	CNOT2
MT-ND4	5.09e-20	0.2128	0.991	0.978	1.28e-15	1	MT-ND4
HERC4	5.13e-20	0.28778	0.231	0.11	1.29e-15	1	HERC4
DNAJA4	6.02e-20	0.556695	0.282	0.15	1.51e-15	1	DNAJA4
TOMM22	6.13e-20	0.339927	0.324	0.182	1.54e-15	1	TOMM22
GYPC	6.22e-20	0.289581	0.328	0.18	1.56e-15	1	GYPC
THRAP3	6.22e-20	0.266307	0.485	0.301	1.56e-15	1	THRAP3
MRPL52	6.97e-20	0.333482	0.328	0.189	1.75e-15	1	MRPL52
MT-CO3	7.79e-20	0.256962	0.969	0.95	1.95e-15	1	MT-CO3
TP53INP1	8.35e-20	0.460235	0.236	0.119	2.09e-15	1	TP53INP1
CD164	9.14e-20	0.350133	0.548	0.366	2.29e-15	1	CD164
UBE2I	9.2e-20	0.313282	0.472	0.296	2.31e-15	1	UBE2I
STAT5A	9.42e-20	0.200157	0.24	0.114	2.36e-15	1	STAT5A
ATXN10	9.67e-20	0.335179	0.305	0.167	2.42e-15	1	ATXN10
TLE4	1e-19	0.34623	0.22	0.106	2.52e-15	1	TLE4
XIST	1.1e-19	0.256113	0.579	0.381	2.76e-15	1	XIST
PRMT1	1.12e-19	0.379822	0.379	0.228	2.81e-15	1	PRMT1
EIF3I	1.3e-19	0.331425	0.488	0.317	3.25e-15	1	EIF3I
LASP1	1.31e-19	0.282195	0.549	0.353	3.29e-15	1	LASP1
GPSM31	1.36e-19	0.278906	0.448	0.268	3.4e-15	1	GPSM3
RAP2C	1.43e-19	0.266354	0.236	0.115	3.58e-15	1	RAP2C
CYB5R3	1.57e-19	0.220208	0.481	0.295	3.95e-15	1	CYB5R3
NSD1	1.67e-19	0.34075	0.298	0.16	4.19e-15	1	NSD1
ARL2BP	1.74e-19	0.362776	0.317	0.178	4.36e-15	1	ARL2BP
CHCHD10	2.01e-19	0.361524	0.325	0.185	5.03e-15	1	CHCHD10
GID8	2.21e-19	0.296879	0.256	0.131	5.53e-15	1	GID8
HNRNPM	2.44e-19	0.302338	0.667	0.465	6.11e-15	1	HNRNPM
NFX1	2.55e-19	0.362039	0.246	0.127	6.4e-15	1	NFX1
KPNB1	2.84e-19	0.260478	0.658	0.448	7.13e-15	1	KPNB1
USP10	2.91e-19	0.323619	0.278	0.149	7.3e-15	1	USP10
SNRPA	3e-19	0.2664	0.212	0.101	7.52e-15	1	SNRPA
FAM43A	3.03e-19	0.278854	0.22	0.105	7.59e-15	1	FAM43A
DENND1B	3.53e-19	0.278641	0.202	0.093	8.85e-15	1	DENND1B
PSMB2	3.59e-19	0.330024	0.404	0.25	9e-15	1	PSMB2
LARP4	3.62e-19	0.298843	0.241	0.122	9.07e-15	1	LARP4
RPL5	3.71e-19	0.206429	0.963	0.852	9.31e-15	1	RPL5
DENND4B	3.79e-19	0.3099	0.21	0.099	9.5e-15	1	DENND4B
CDC42	4.58e-19	0.303852	0.834	0.649	1.15e-14	1	CDC42
DNAJB2	5.04e-19	0.386765	0.231	0.116	1.26e-14	1	DNAJB2
BIRC6	6.01e-19	0.337895	0.336	0.189	1.51e-14	1	BIRC6
MMADHC	6.52e-19	0.345471	0.288	0.159	1.63e-14	1	MMADHC
RBBP6	6.72e-19	0.389679	0.503	0.336	1.69e-14	1	RBBP6
LRIF1	7.13e-19	0.36991	0.265	0.138	1.79e-14	1	LRIF1
ATP6V1F	7.39e-19	0.306209	0.376	0.223	1.85e-14	1	ATP6V1F
YWHAZ1	7.73e-19	0.259531	0.946	0.775	1.94e-14	1	YWHAZ
EIF3K	1.06e-18	0.318015	0.556	0.377	2.65e-14	1	EIF3K
POMP	1.15e-18	0.290125	0.502	0.324	2.88e-14	1	POMP
SLTM	1.21e-18	0.268592	0.536	0.346	3.04e-14	1	SLTM
WDTC1	1.32e-18	0.311167	0.214	0.104	3.3e-14	1	WDTC1
HIF1A	1.4e-18	0.251504	0.422	0.255	3.52e-14	1	HIF1A
NBN	1.47e-18	0.296995	0.284	0.154	3.7e-14	1	NBN
SRP72	1.5e-18	0.359888	0.459	0.302	3.75e-14	1	SRP72
UBAP1	1.6e-18	0.291282	0.218	0.106	4.01e-14	1	UBAP1
UBE2L3	1.61e-18	0.307193	0.429	0.267	4.03e-14	1	UBE2L3
STX16	2.01e-18	0.296265	0.36	0.212	5.05e-14	1	STX16
CCDC115	2.15e-18	0.319618	0.21	0.102	5.38e-14	1	CCDC115
PLIN2	2.22e-18	0.718235	0.301	0.178	5.57e-14	1	PLIN2
SYTL1	2.34e-18	0.243404	0.256	0.13	5.86e-14	1	SYTL1
IARS2	2.45e-18	0.291078	0.258	0.136	6.15e-14	1	IARS2
ATP5F1B	2.58e-18	0.312448	0.591	0.411	6.47e-14	1	ATP5F1B
NUFIP2	2.69e-18	0.24467	0.51	0.331	6.75e-14	1	NUFIP2
CTNNBL1	2.89e-18	0.285761	0.21	0.102	7.25e-14	1	CTNNBL1
CNPPD1	2.95e-18	0.293347	0.286	0.158	7.41e-14	1	CNPPD1
PPP1R9B	3.09e-18	0.261259	0.263	0.137	7.74e-14	1	PPP1R9B
ADAM17	3.67e-18	0.373526	0.274	0.15	9.21e-14	1	ADAM17
URM1	4.14e-18	0.328327	0.286	0.159	1.04e-13	1	URM1
RTRAF	4.62e-18	0.356799	0.321	0.188	1.16e-13	1	RTRAF
PTPN2	5.26e-18	0.235853	0.321	0.179	1.32e-13	1	PTPN2
TTC17	5.55e-18	0.27776	0.332	0.193	1.39e-13	1	TTC17
WWC3	7.83e-18	0.340809	0.207	0.101	1.96e-13	1	WWC3
DNAJB6	8.15e-18	0.400298	0.451	0.29	2.04e-13	1	DNAJB6
NONO	8.64e-18	0.257429	0.646	0.443	2.17e-13	1	NONO
INTS6	9.22e-18	0.26204	0.312	0.175	2.31e-13	1	INTS6
SON	9.38e-18	0.265497	0.781	0.592	2.35e-13	1	SON
CTSZ	1.24e-17	0.207533	0.346	0.202	3.11e-13	1	CTSZ
PAK2	1.38e-17	0.29905	0.541	0.36	3.47e-13	1	PAK2
MAP3K8	1.39e-17	0.261979	0.227	0.113	3.49e-13	1	MAP3K8
SMG1	1.44e-17	0.204717	0.326	0.183	3.61e-13	1	SMG1
GNL3L	1.46e-17	0.276372	0.208	0.102	3.66e-13	1	GNL3L
KLF12	1.53e-17	0.21038	0.269	0.14	3.83e-13	1	KLF12
SMARCD1	1.67e-17	0.284171	0.254	0.136	4.2e-13	1	SMARCD1
DNAJA11	1.69e-17	0.209059	0.828	0.652	4.23e-13	1	DNAJA1
CPNE1	1.69e-17	0.245372	0.397	0.243	4.24e-13	1	CPNE1
RAB14	1.82e-17	0.311405	0.397	0.247	4.57e-13	1	RAB14
YWHAE	1.87e-17	0.236431	0.708	0.498	4.68e-13	1	YWHAE
AL355309.1	1.91e-17	0.268751	0.412	0.252	4.78e-13	1	AL355309.1
GPAT4	1.92e-17	0.309737	0.233	0.121	4.82e-13	1	GPAT4
ST13	1.95e-17	0.305241	0.569	0.389	4.89e-13	1	ST13
CAB39	2.56e-17	0.269192	0.406	0.247	6.42e-13	1	CAB39
PPTC7	2.63e-17	0.294846	0.271	0.148	6.58e-13	1	PPTC7
MED14	2.76e-17	0.298978	0.21	0.104	6.91e-13	1	MED14
MSL3	2.77e-17	0.230056	0.221	0.111	6.93e-13	1	MSL3
RBM5	3.07e-17	0.267777	0.367	0.221	7.7e-13	1	RBM5
ATP5F1A	3.18e-17	0.347391	0.499	0.341	7.97e-13	1	ATP5F1A
CYBC1	3.23e-17	0.276385	0.269	0.147	8.1e-13	1	CYBC1
MDH1	3.81e-17	0.287319	0.379	0.232	9.55e-13	1	MDH1
OSBPL8	3.86e-17	0.301253	0.401	0.249	9.68e-13	1	OSBPL8
EIF4G2	5.08e-17	0.261699	0.893	0.749	1.27e-12	1	EIF4G2
RPSA1	5.25e-17	0.21199	0.781	0.586	1.32e-12	1	RPSA
RSL1D1	6.58e-17	0.291911	0.459	0.299	1.65e-12	1	RSL1D1
CACYBP	6.67e-17	0.334647	0.461	0.295	1.67e-12	1	CACYBP
CSNK1A1	6.81e-17	0.216978	0.263	0.141	1.71e-12	1	CSNK1A1
DAZAP2	6.99e-17	0.245066	0.738	0.541	1.75e-12	1	DAZAP2
ENO1	7.05e-17	0.227979	0.67	0.461	1.77e-12	1	ENO1
TRAPPC8	7.3e-17	0.297451	0.232	0.121	1.83e-12	1	TRAPPC8
PPP6C	8.19e-17	0.230348	0.376	0.228	2.05e-12	1	PPP6C
TBC1D5	9.66e-17	0.302935	0.305	0.177	2.42e-12	1	TBC1D5
ARID1A	1.06e-16	0.24344	0.448	0.286	2.65e-12	1	ARID1A
MEPCE	1.06e-16	0.238127	0.296	0.166	2.66e-12	1	MEPCE
CNOT1	1.17e-16	0.304684	0.37	0.224	2.92e-12	1	CNOT1
BECN1	1.23e-16	0.268739	0.353	0.211	3.09e-12	1	BECN1
SEMA4D1	1.3e-16	0.211264	0.334	0.188	3.25e-12	1	SEMA4D
EIF4H	1.35e-16	0.322005	0.591	0.423	3.38e-12	1	EIF4H
ARID5B	1.39e-16	0.211732	0.385	0.233	3.49e-12	1	ARID5B
COMMD6	1.52e-16	0.232539	0.602	0.415	3.81e-12	1	COMMD6
CPSF6	1.61e-16	0.282669	0.249	0.135	4.03e-12	1	CPSF6
NECAP2	1.62e-16	0.285588	0.244	0.132	4.06e-12	1	NECAP2
PAFAH1B1	1.71e-16	0.23409	0.447	0.283	4.28e-12	1	PAFAH1B1
PPP4R3A1	1.79e-16	0.223402	0.464	0.295	4.5e-12	1	PPP4R3A
FRMD8	2.02e-16	0.241512	0.224	0.115	5.07e-12	1	FRMD8
TRIM28	2.07e-16	0.250338	0.443	0.282	5.2e-12	1	TRIM28
DGUOK	2.14e-16	0.247588	0.277	0.155	5.38e-12	1	DGUOK
SPG21	2.31e-16	0.336603	0.271	0.154	5.8e-12	1	SPG21
NPAT	2.43e-16	0.285795	0.202	0.1	6.08e-12	1	NPAT
ATP5ME	2.56e-16	0.283292	0.536	0.374	6.41e-12	1	ATP5ME
JAZF1	3.03e-16	0.227286	0.225	0.114	7.59e-12	1	JAZF1
C4orf3	3.52e-16	0.438841	0.495	0.35	8.82e-12	1	C4orf3
C7orf50	3.67e-16	0.299814	0.236	0.127	9.21e-12	1	C7orf50
CREB1	3.91e-16	0.206303	0.279	0.155	9.8e-12	1	CREB1
PHTF2	3.98e-16	0.234967	0.202	0.1	9.98e-12	1	PHTF2
PSME3	4.02e-16	0.254542	0.355	0.215	1.01e-11	1	PSME3
PPP3CB	4.49e-16	0.289009	0.29	0.167	1.13e-11	1	PPP3CB
CNTRL	4.54e-16	0.208944	0.341	0.196	1.14e-11	1	CNTRL
SRSF21	4.64e-16	0.259405	0.758	0.562	1.16e-11	1	SRSF2
SS18	4.67e-16	0.22991	0.32	0.187	1.17e-11	1	SS18
DCAF7	4.85e-16	0.271016	0.358	0.218	1.22e-11	1	DCAF7
CD27	4.92e-16	0.26776	0.278	0.152	1.23e-11	1	CD27
WAC	5.01e-16	0.246741	0.621	0.449	1.26e-11	1	WAC
RANBP9	5.5e-16	0.282332	0.269	0.15	1.38e-11	1	RANBP9
EIF4E2	5.79e-16	0.310193	0.26	0.145	1.45e-11	1	EIF4E2
GLS	5.87e-16	0.259663	0.531	0.361	1.47e-11	1	GLS
GGNBP2	6.81e-16	0.304954	0.4	0.258	1.71e-11	1	GGNBP2
FUBP1	7.93e-16	0.272159	0.477	0.314	1.99e-11	1	FUBP1
XPO1	8.09e-16	0.239185	0.392	0.245	2.03e-11	1	XPO1
RUFY1	8.87e-16	0.278292	0.273	0.154	2.22e-11	1	RUFY1
LMO4	9.53e-16	0.363594	0.415	0.272	2.39e-11	1	LMO4
TIMM13	1.05e-15	0.270449	0.208	0.108	2.64e-11	1	TIMM13
BTNL9	1.09e-15	0.244688	0.202	0.101	2.74e-11	1	BTNL9
TNIP1	1.11e-15	0.260691	0.286	0.163	2.79e-11	1	TNIP1
OFD1	1.22e-15	0.205067	0.282	0.158	3.06e-11	1	OFD1
CHD4	1.41e-15	0.279024	0.354	0.22	3.55e-11	1	CHD4
PPP2R2A	1.66e-15	0.213659	0.374	0.233	4.15e-11	1	PPP2R2A
FBXO33	1.77e-15	0.229502	0.206	0.104	4.44e-11	1	FBXO33
RPLP0	1.89e-15	0.262799	0.723	0.546	4.73e-11	1	RPLP0
AP1S2	2.19e-15	0.244811	0.301	0.176	5.48e-11	1	AP1S2
ASXL1	2.67e-15	0.278208	0.27	0.153	6.7e-11	1	ASXL1
SH3BGRL	2.74e-15	0.276367	0.439	0.287	6.86e-11	1	SH3BGRL
IRF2	2.94e-15	0.295223	0.279	0.16	7.36e-11	1	IRF2
CDC40	3.16e-15	0.213713	0.257	0.142	7.92e-11	1	CDC40
PTBP1	3.25e-15	0.23257	0.644	0.448	8.15e-11	1	PTBP1
EPN1	3.3e-15	0.35297	0.283	0.168	8.28e-11	1	EPN1
RABEP1	3.55e-15	0.333032	0.27	0.157	8.9e-11	1	RABEP1
ZMAT2	5.19e-15	0.257547	0.384	0.245	1.3e-10	1	ZMAT2
PPP1R12C	5.22e-15	0.260135	0.271	0.155	1.31e-10	1	PPP1R12C
NFYC	5.61e-15	0.24712	0.248	0.138	1.41e-10	1	NFYC
VOPP1	6.71e-15	0.29872	0.391	0.253	1.68e-10	1	VOPP1
MICAL1	7.57e-15	0.260845	0.228	0.123	1.9e-10	1	MICAL1
BTBD2	8.05e-15	0.228202	0.223	0.119	2.02e-10	1	BTBD2
PELI1	8.18e-15	0.297782	0.232	0.129	2.05e-10	1	PELI1
NDUFA4	8.33e-15	0.209455	0.55	0.367	2.09e-10	1	NDUFA4
CASP3	8.84e-15	0.274796	0.212	0.111	2.22e-10	1	CASP3
AFF4	8.89e-15	0.248702	0.333	0.204	2.23e-10	1	AFF4
DESI2	9e-15	0.247195	0.215	0.115	2.26e-10	1	DESI2
UBXN1	1.05e-14	0.279548	0.374	0.241	2.62e-10	1	UBXN1
EIF3D	1.09e-14	0.249625	0.429	0.285	2.73e-10	1	EIF3D
PNN	1.16e-14	0.247849	0.49	0.328	2.91e-10	1	PNN
PPP3CC	1.2e-14	0.210841	0.242	0.132	3.01e-10	1	PPP3CC
THOC7	1.24e-14	0.268984	0.265	0.153	3.12e-10	1	THOC7
GOT2	1.65e-14	0.2989	0.201	0.106	4.15e-10	1	GOT2
OSBPL3	1.7e-14	0.280652	0.273	0.16	4.26e-10	1	OSBPL3
NOP10	1.92e-14	0.280158	0.372	0.241	4.8e-10	1	NOP10
BCL10	1.95e-14	0.257854	0.22	0.119	4.89e-10	1	BCL10
SRSF51	1.99e-14	0.207751	0.772	0.6	5e-10	1	SRSF5
MAP3K2	2.09e-14	0.219622	0.355	0.218	5.23e-10	1	MAP3K2
SYF2	2.18e-14	0.261913	0.393	0.259	5.48e-10	1	SYF2
CREBBP	2.53e-14	0.210439	0.358	0.222	6.33e-10	1	CREBBP
NSMCE3	2.54e-14	0.210665	0.271	0.152	6.37e-10	1	NSMCE3
RPL141	2.67e-14	0.209794	0.9	0.758	6.7e-10	1	RPL14
MT-CO11	4.06e-14	0.227384	0.98	0.954	1.02e-09	1	MT-CO1
IST1	4.74e-14	0.281798	0.318	0.198	1.19e-09	1	IST1
SOCS4	4.78e-14	0.263706	0.206	0.109	1.2e-09	1	SOCS4
OLA1	4.94e-14	0.288151	0.261	0.152	1.24e-09	1	OLA1
THOC2	5.17e-14	0.234483	0.406	0.267	1.3e-09	1	THOC2
NSRP1	5.27e-14	0.35503	0.245	0.142	1.32e-09	1	NSRP1
SRSF10	5.27e-14	0.230371	0.422	0.274	1.32e-09	1	SRSF10
SDHC	5.63e-14	0.224161	0.25	0.144	1.41e-09	1	SDHC
ZBTB10	5.9e-14	0.211994	0.256	0.144	1.48e-09	1	ZBTB10
GOLGA3	6.11e-14	0.216606	0.267	0.157	1.53e-09	1	GOLGA3
SUSD6	6.37e-14	0.239998	0.328	0.202	1.6e-09	1	SUSD6
SLC5A3	6.73e-14	0.239266	0.224	0.124	1.69e-09	1	SLC5A3
COX6A1	7.12e-14	0.207726	0.484	0.323	1.78e-09	1	COX6A1
PTPN1	7.83e-14	0.297114	0.406	0.269	1.96e-09	1	PTPN1
NUTF2	8.21e-14	0.255208	0.419	0.279	2.06e-09	1	NUTF2
DDX6	8.24e-14	0.225432	0.427	0.281	2.07e-09	1	DDX6
CCT4	8.26e-14	0.255242	0.461	0.312	2.07e-09	1	CCT4
ATP2A2	8.27e-14	0.216676	0.506	0.342	2.07e-09	1	ATP2A2
CLASRP	8.55e-14	0.282918	0.215	0.119	2.14e-09	1	CLASRP
RMND5A	8.59e-14	0.203287	0.219	0.119	2.15e-09	1	RMND5A
ZFAND3	9.32e-14	0.272704	0.24	0.138	2.34e-09	1	ZFAND3
MT-ATP8	1e-13	0.249254	0.86	0.733	2.51e-09	1	MT-ATP8
MED13	1.03e-13	0.219407	0.341	0.213	2.58e-09	1	MED13
EIF1B	1.03e-13	0.300944	0.246	0.143	2.59e-09	1	EIF1B
GABARAPL2	1.27e-13	0.23616	0.347	0.221	3.17e-09	1	GABARAPL2
YY1	1.31e-13	0.231237	0.56	0.394	3.28e-09	1	YY1
C6orf62	1.32e-13	0.231498	0.507	0.358	3.3e-09	1	C6orf62
LTA4H	1.33e-13	0.205626	0.273	0.161	3.34e-09	1	LTA4H
COX7A2L	1.4e-13	0.210272	0.385	0.249	3.5e-09	1	COX7A2L
NF1	1.63e-13	0.218149	0.215	0.119	4.09e-09	1	NF1
FBXO11	1.75e-13	0.200781	0.225	0.124	4.39e-09	1	FBXO11
DCAF6	1.83e-13	0.272986	0.225	0.127	4.59e-09	1	DCAF6
ATP6V0B	2.02e-13	0.256349	0.366	0.241	5.07e-09	1	ATP6V0B
NCBP3	2.03e-13	0.215268	0.273	0.161	5.09e-09	1	NCBP3
C16orf72	2.21e-13	0.258212	0.339	0.214	5.55e-09	1	C16orf72
ING3	2.25e-13	0.205556	0.253	0.146	5.65e-09	1	ING3
TARDBP	2.39e-13	0.218912	0.311	0.192	6e-09	1	TARDBP
KIAA0355	2.76e-13	0.210593	0.228	0.127	6.92e-09	1	KIAA0355
ATP5MPL	3.02e-13	0.257805	0.419	0.284	7.57e-09	1	ATP5MPL
CHD8	3.18e-13	0.202734	0.261	0.151	7.96e-09	1	CHD8
DHX15	3.91e-13	0.248579	0.372	0.245	9.79e-09	1	DHX15
TXN2	4.07e-13	0.242889	0.262	0.156	1.02e-08	1	TXN2
UQCRB	4.22e-13	0.2218	0.679	0.513	1.06e-08	1	UQCRB
STIP1	4.47e-13	0.251967	0.363	0.234	1.12e-08	1	STIP1
EPC1	4.88e-13	0.216661	0.406	0.265	1.22e-08	1	EPC1
PRR13	6.17e-13	0.209401	0.426	0.286	1.55e-08	1	PRR13
ZNF267	6.33e-13	0.229227	0.203	0.11	1.59e-08	1	ZNF267
COX6C	7.66e-13	0.236705	0.7	0.527	1.92e-08	1	COX6C
IPO5	7.84e-13	0.227856	0.24	0.139	1.97e-08	1	IPO5
MAPRE1	8.52e-13	0.238873	0.443	0.304	2.14e-08	1	MAPRE1
EIF3M	9.34e-13	0.261019	0.273	0.166	2.34e-08	1	EIF3M
PPP2R1A	9.46e-13	0.246693	0.307	0.193	2.37e-08	1	PPP2R1A
GNB1	9.5e-13	0.220533	0.773	0.594	2.38e-08	1	GNB1
ICAM1	1.13e-12	0.246988	0.227	0.13	2.82e-08	1	ICAM1
ZFP91	1.32e-12	0.204838	0.325	0.203	3.31e-08	1	ZFP91
DHX9	1.44e-12	0.22338	0.414	0.282	3.61e-08	1	DHX9
MAN2A1	1.74e-12	0.30962	0.26	0.158	4.35e-08	1	MAN2A1
GATAD2A	1.98e-12	0.227557	0.274	0.165	4.98e-08	1	GATAD2A
BICD2	2.04e-12	0.253002	0.27	0.165	5.12e-08	1	BICD2
HNRNPUL1	2.15e-12	0.218176	0.674	0.495	5.38e-08	1	HNRNPUL1
NUP62	2.26e-12	0.277915	0.232	0.137	5.68e-08	1	NUP62
SCAF8	2.33e-12	0.242343	0.208	0.117	5.83e-08	1	SCAF8
SNRPE	2.73e-12	0.21046	0.239	0.141	6.85e-08	1	SNRPE
ZC3H15	2.98e-12	0.232794	0.367	0.243	7.48e-08	1	ZC3H15
COPE	3.86e-12	0.220374	0.35	0.23	9.68e-08	1	COPE
FXR1	4.88e-12	0.237385	0.425	0.291	1.22e-07	1	FXR1
RAD23B	4.99e-12	0.204695	0.37	0.248	1.25e-07	1	RAD23B
CEP57	5.62e-12	0.209977	0.254	0.152	1.41e-07	1	CEP57
OTUB1	6.02e-12	0.208844	0.262	0.161	1.51e-07	1	OTUB1
CUL4B	6.16e-12	0.229867	0.215	0.123	1.54e-07	1	CUL4B
GATAD2B	7.21e-12	0.21926	0.282	0.174	1.81e-07	1	GATAD2B
NCBP2	7.68e-12	0.208433	0.253	0.152	1.92e-07	1	NCBP2
DARS	8.14e-12	0.234193	0.324	0.21	2.04e-07	1	DARS
DAZAP1	9.99e-12	0.202525	0.358	0.233	2.5e-07	1	DAZAP1
MEF2D	1.09e-11	0.212456	0.431	0.297	2.73e-07	1	MEF2D
EIF4A3	1.45e-11	0.205518	0.444	0.312	3.63e-07	1	EIF4A3
IER5	1.54e-11	0.236053	0.447	0.308	3.85e-07	1	IER5
ERH	1.63e-11	0.220639	0.481	0.345	4.09e-07	1	ERH
AKIRIN2	1.8e-11	0.226828	0.257	0.158	4.52e-07	1	AKIRIN2
ATP5MC2	2.1e-11	0.206797	0.784	0.618	5.26e-07	1	ATP5MC2
ATP5IF1	2.12e-11	0.219799	0.433	0.305	5.31e-07	1	ATP5IF1
MAPKAPK2	2.35e-11	0.207996	0.387	0.264	5.89e-07	1	MAPKAPK2
CUL5	2.54e-11	0.227859	0.214	0.124	6.36e-07	1	CUL5
CCT5	2.62e-11	0.208494	0.318	0.208	6.58e-07	1	CCT5
CCNG1	2.7e-11	0.24951	0.207	0.12	6.76e-07	1	CCNG1
DNM1L	2.82e-11	0.224649	0.21	0.122	7.06e-07	1	DNM1L
KLF10	3.04e-11	0.303484	0.291	0.185	7.62e-07	1	KLF10
NRAS	3.66e-11	0.237109	0.202	0.117	9.18e-07	1	NRAS
CSNK2B	3.69e-11	0.279508	0.294	0.192	9.26e-07	1	CSNK2B
EIF2AK1	3.93e-11	0.204076	0.388	0.265	9.86e-07	1	EIF2AK1
DCXR	6.61e-11	0.216986	0.257	0.159	1.66e-06	1	DCXR
HNRNPAB	7.29e-11	0.220224	0.481	0.341	1.83e-06	1	HNRNPAB
HSPD1	1.09e-10	0.219844	0.611	0.467	2.73e-06	1	HSPD1
MKRN1	1.17e-10	0.21435	0.278	0.178	2.92e-06	1	MKRN1
PRDX3	1.36e-10	0.222382	0.316	0.211	3.41e-06	1	PRDX3
SHMT2	3.26e-10	0.201839	0.229	0.142	8.17e-06	1	SHMT2
UBE2Q1	3.69e-10	0.228531	0.389	0.274	9.25e-06	1	UBE2Q1
CDC5L	4e-10	0.252935	0.278	0.182	1e-05	1	CDC5L
GLYR1	6.11e-10	0.204131	0.224	0.138	1.53e-05	1	GLYR1
RO60	6.27e-10	0.338075	0.287	0.19	1.57e-05	1	RO60
CNP	8.98e-10	0.22125	0.241	0.154	2.25e-05	1	CNP
CLPTM1L	1.11e-09	0.200446	0.338	0.235	2.78e-05	1	CLPTM1L
MRPL18	2.12e-09	0.28131	0.307	0.213	5.32e-05	1	MRPL18
CBX41	2.17e-09	0.230552	0.336	0.233	5.44e-05	1	CBX4
IRS2	5.62e-09	0.215225	0.224	0.142	0.000141007	1	IRS2
TYK2	9.55e-09	0.204471	0.265	0.177	0.000239338	1	TYK2
RPS19BP1	2.58e-08	0.205483	0.221	0.144	0.000646865	1	RPS19BP1
RAP2A	5.92e-08	0.262086	0.262	0.18	0.00148494	1	RAP2A
CXXC5	1.22e-07	0.2561	0.227	0.154	0.00305561	1	CXXC5
BANK11	0	2.6588	0.748	0.121	0	2	BANK1
IGHD	0	2.62313	0.528	0.048	0	2	IGHD
IGHM1	1.59e-292	2.13724	0.726	0.144	3.99e-288	2	IGHM
HLA-DRA1	1.22e-228	1.66412	0.997	0.443	3.05e-224	2	HLA-DRA
MS4A11	5.39e-224	1.62397	0.927	0.276	1.35e-219	2	MS4A1
HLA-DPB11	8.03e-223	1.73227	0.951	0.417	2.01e-218	2	HLA-DPB1
HLA-DQB11	6.15e-204	1.78558	0.825	0.286	1.54e-199	2	HLA-DQB1
CD741	1.99e-203	1.57115	1	0.756	4.99e-199	2	CD74
HLA-DPA11	5.42e-202	1.51618	0.942	0.426	1.36e-197	2	HLA-DPA1
HLA-DQA11	1.02e-199	1.65511	0.862	0.298	2.56e-195	2	HLA-DQA1
CD371	3.62e-189	1.63208	0.929	0.449	9.08e-185	2	CD37
FCER21	3.91e-189	1.7951	0.38	0.05	9.8e-185	2	FCER2
HLA-DRB11	2.11e-182	1.50274	0.922	0.42	5.28e-178	2	HLA-DRB1
CD79A1	2.98e-177	1.34965	0.911	0.325	7.46e-173	2	CD79A
FCMR	4.17e-172	1.89823	0.594	0.158	1.05e-167	2	FCMR
SELL	1.96e-164	1.82279	0.468	0.094	4.92e-160	2	SELL
HLA-DRB51	3.07e-155	1.39423	0.769	0.273	7.69e-151	2	HLA-DRB5
NIBAN31	1.29e-151	1.76066	0.401	0.075	3.22e-147	2	NIBAN3
RPL341	1.81e-151	0.904435	1	0.974	4.55e-147	2	RPL34
RPS81	3.93e-151	1.07191	0.998	0.951	9.86e-147	2	RPS8
RALGPS21	8.39e-141	1.91733	0.576	0.191	2.1e-136	2	RALGPS2
FCRL11	3.81e-135	1.67412	0.343	0.06	9.55e-131	2	FCRL1
LINC00926	1.64e-130	1.35442	0.239	0.026	4.11e-126	2	LINC00926
PHACTR1	2.94e-127	1.73317	0.399	0.088	7.38e-123	2	PHACTR1
RPL111	3.07e-124	0.958697	0.987	0.921	7.7e-120	2	RPL11
RPL391	4.54e-123	0.989526	0.981	0.908	1.14e-118	2	RPL39
RPS291	7.76e-122	0.784377	0.998	0.978	1.94e-117	2	RPS29
PARP15	8.3e-121	1.43051	0.343	0.064	2.08e-116	2	PARP15
RPS62	5.8e-120	0.840469	0.995	0.963	1.45e-115	2	RPS6
CD221	1.29e-118	1.14602	0.682	0.222	3.24e-114	2	CD22
RPS27A1	4.29e-114	0.798984	0.998	0.956	1.08e-109	2	RPS27A
PAX51	1.45e-113	1.37009	0.581	0.192	3.63e-109	2	PAX5
RPLP21	3.47e-113	0.944349	0.985	0.93	8.71e-109	2	RPLP2
HVCN11	9.25e-111	1.61162	0.401	0.106	2.32e-106	2	HVCN1
RPS232	2.53e-110	1.01003	0.969	0.866	6.33e-106	2	RPS23
RPS51	3.8e-110	1.03099	0.964	0.821	9.53e-106	2	RPS5
RPS111	3.92e-109	0.96957	0.982	0.899	9.83e-105	2	RPS11
RPL13A1	5.83e-109	0.882776	0.995	0.928	1.46e-104	2	RPL13A
RPS211	3.05e-108	0.928188	0.979	0.908	7.64e-104	2	RPS21
RPS181	5.96e-107	0.945421	0.989	0.943	1.49e-102	2	RPS18
CD191	8.42e-107	1.50822	0.498	0.167	2.11e-102	2	CD19
CD691	6.8e-105	1.67582	0.693	0.316	1.7e-100	2	CD69
RPL121	2.66e-104	0.98917	0.963	0.855	6.67e-100	2	RPL12
CD831	2.67e-102	1.64694	0.614	0.253	6.69e-98	2	CD83
RPL321	7.63e-102	0.877619	0.985	0.929	1.91e-97	2	RPL32
RPL91	1.17e-99	0.838197	0.974	0.922	2.93e-95	2	RPL9
RPL212	3.22e-99	0.807137	0.994	0.946	8.08e-95	2	RPL21
RPL372	7.58e-99	0.784246	0.987	0.958	1.9e-94	2	RPL37
MT-ND41	2.55e-98	0.60042	0.992	0.978	6.4e-94	2	MT-ND4
RPL29	2e-97	0.916278	0.948	0.832	5.02e-93	2	RPL29
GAPT	4.56e-97	1.12759	0.213	0.029	1.14e-92	2	GAPT
RPL131	5.45e-97	0.92754	0.968	0.855	1.37e-92	2	RPL13
RPL18	1.5e-93	0.943431	0.935	0.821	3.77e-89	2	RPL18
RPS131	1.34e-92	0.849904	0.981	0.885	3.37e-88	2	RPS13
RPS121	1.48e-88	0.870405	0.981	0.924	3.71e-84	2	RPS12
RPL10A2	2.07e-88	0.838592	0.966	0.849	5.2e-84	2	RPL10A
EEF1A11	1.14e-87	0.55438	1	0.988	2.86e-83	2	EEF1A1
BCL11A1	4.76e-87	1.34684	0.455	0.155	1.19e-82	2	BCL11A
RPL231	7.68e-87	0.70919	0.994	0.955	1.92e-82	2	RPL23
RPS271	3.82e-85	0.792225	0.981	0.901	9.58e-81	2	RPS27
RPL301	4.54e-85	0.757717	0.987	0.938	1.14e-80	2	RPL30
ADAM281	1.4e-83	1.4863	0.317	0.083	3.5e-79	2	ADAM28
RPS191	6.94e-83	0.773932	0.992	0.942	1.74e-78	2	RPS19
CD721	3.06e-81	1.47493	0.31	0.08	7.66e-77	2	CD72
RPL311	1.23e-80	0.73023	0.99	0.956	3.08e-76	2	RPL31
RPL37A1	1.1e-77	0.634896	0.995	0.966	2.77e-73	2	RPL37A
RASGRP2	1.83e-76	1.31156	0.373	0.118	4.58e-72	2	RASGRP2
CR21	9.82e-74	1.24095	0.378	0.126	2.46e-69	2	CR2
HLA-DOA1	2.87e-72	1.19726	0.422	0.155	7.18e-68	2	HLA-DOA
RPS3A1	8.32e-70	0.839439	0.919	0.807	2.08e-65	2	RPS3A
POU2F21	3.76e-69	1.28551	0.599	0.297	9.44e-65	2	POU2F2
HLA-DMB1	4.5e-69	1.04268	0.552	0.242	1.13e-64	2	HLA-DMB
RPL271	1.27e-68	0.755415	0.94	0.854	3.2e-64	2	RPL27
RPL411	1.15e-67	0.629318	0.977	0.939	2.88e-63	2	RPL41
RPL27A2	1.21e-67	0.619342	0.995	0.962	3.04e-63	2	RPL27A
RPL35A1	3.33e-66	0.708623	0.969	0.914	8.35e-62	2	RPL35A
RPL81	4.3e-66	0.753391	0.938	0.857	1.08e-61	2	RPL8
RPS22	2.21e-65	0.815317	0.911	0.79	5.55e-61	2	RPS2
CD522	2.37e-64	1.02702	0.778	0.488	5.93e-60	2	CD52
RPS162	1.52e-63	0.626247	0.99	0.941	3.82e-59	2	RPS16
FGD21	3.58e-62	1.1552	0.279	0.082	8.96e-58	2	FGD2
RPL23A1	6.28e-62	0.727471	0.932	0.846	1.57e-57	2	RPL23A
MEF2C1	2.6e-60	1.29801	0.602	0.356	6.51e-56	2	MEF2C
RPL361	1.01e-58	0.768605	0.94	0.864	2.53e-54	2	RPL36
LTB1	1.36e-58	1.013	0.604	0.305	3.4e-54	2	LTB
EEF1B21	6.37e-58	0.960707	0.802	0.658	1.6e-53	2	EEF1B2
FCRL2	7.82e-58	1.10855	0.201	0.045	1.96e-53	2	FCRL2
RUBCNL1	1.14e-56	1.30828	0.321	0.112	2.86e-52	2	RUBCNL
RPL51	5.96e-56	0.722761	0.93	0.858	1.49e-51	2	RPL5
RPL381	1.43e-55	0.654373	0.958	0.9	3.57e-51	2	RPL38
CCR7	6.47e-55	1.01916	0.211	0.049	1.62e-50	2	CCR7
RPLP11	9.53e-52	0.57203	0.979	0.928	2.39e-47	2	RPLP1
RPL192	1.23e-51	0.737964	0.919	0.84	3.09e-47	2	RPL19
LAPTM51	9.41e-51	0.799309	0.812	0.563	2.36e-46	2	LAPTM5
FAU2	1.83e-50	0.687989	0.916	0.83	4.58e-46	2	FAU
NOP53	4.73e-50	0.950559	0.693	0.528	1.19e-45	2	NOP53
CDK5R1	6.84e-49	0.931056	0.209	0.055	1.71e-44	2	CDK5R1
RPS202	9.06e-49	0.611394	0.974	0.911	2.27e-44	2	RPS20
RPL18A1	7.89e-48	1.01005	0.713	0.539	1.98e-43	2	RPL18A
SWAP701	8.58e-48	0.917919	0.55	0.29	2.15e-43	2	SWAP70
LY91	1.67e-47	1.36608	0.393	0.178	4.18e-43	2	LY9
CIITA1	2.47e-47	1.08291	0.307	0.117	6.2e-43	2	CIITA
RPSA2	5.23e-47	0.872355	0.74	0.596	1.31e-42	2	RPSA
MT-ND4L	4.18e-46	0.630044	0.922	0.847	1.05e-41	2	MT-ND4L
MT-ATP6	4.35e-46	0.407914	0.984	0.972	1.09e-41	2	MT-ATP6
RPL7A1	7.77e-45	0.646232	0.886	0.814	1.95e-40	2	RPL7A
SP1101	7.86e-45	1.07407	0.51	0.293	1.97e-40	2	SP110
RPL33	4.54e-44	0.632752	0.922	0.849	1.14e-39	2	RPL3
RPS141	5.15e-44	0.614616	0.955	0.906	1.29e-39	2	RPS14
HSP90AB11	1.09e-43	0.815039	0.943	0.878	2.74e-39	2	HSP90AB1
CYBB1	1.21e-42	0.978981	0.38	0.171	3.03e-38	2	CYBB
RPL101	1.34e-42	0.646016	0.88	0.818	3.35e-38	2	RPL10
KDM4B1	1.74e-42	1.16524	0.302	0.122	4.36e-38	2	KDM4B
RPS281	6.81e-42	0.593919	0.95	0.898	1.71e-37	2	RPS28
RPS251	2.79e-41	0.650443	0.881	0.808	7e-37	2	RPS25
NAPSB1	5.59e-41	1.01528	0.323	0.138	1.4e-36	2	NAPSB
TNFRSF13C1	6.09e-41	1.03597	0.333	0.145	1.53e-36	2	TNFRSF13C
BIRC31	1.59e-40	1.13633	0.64	0.428	3.99e-36	2	BIRC3
NR4A1	1.92e-40	0.925695	0.726	0.521	4.82e-36	2	NR4A1
HLA-DMA1	7.64e-40	0.903986	0.485	0.262	1.91e-35	2	HLA-DMA
BTK1	7.81e-40	1.15113	0.304	0.13	1.96e-35	2	BTK
RACK11	7.61e-38	0.644322	0.896	0.811	1.91e-33	2	RACK1
CD55	2.51e-37	0.911935	0.472	0.268	6.28e-33	2	CD55
RPL351	5.59e-37	0.603703	0.841	0.762	1.4e-32	2	RPL35
RPS15A1	9.36e-37	0.558927	0.901	0.871	2.35e-32	2	RPS15A
CD481	2.43e-36	0.84231	0.534	0.327	6.1e-32	2	CD48
RPS4X1	4.1e-36	0.505696	0.956	0.906	1.03e-31	2	RPS4X
SP100	1.27e-35	0.960146	0.596	0.425	3.19e-31	2	SP100
EEF21	4.21e-35	0.582778	0.865	0.777	1.06e-30	2	EEF2
ARRDC2	2.54e-34	0.998805	0.313	0.145	6.37e-30	2	ARRDC2
RPS31	3.74e-34	0.50558	0.959	0.9	9.39e-30	2	RPS3
AC243919.1	9.47e-34	0.914477	0.519	0.347	2.37e-29	2	AC243919.1
TLR101	1.81e-33	0.942182	0.211	0.076	4.55e-29	2	TLR10
RPL282	1.85e-33	0.530253	0.919	0.842	4.63e-29	2	RPL28
BLK1	5.81e-33	0.86514	0.263	0.109	1.46e-28	2	BLK
SLC2A31	8.79e-32	0.869108	0.615	0.43	2.2e-27	2	SLC2A3
EEF1D1	1.23e-31	0.625812	0.773	0.716	3.09e-27	2	EEF1D
FCRL51	1.48e-31	1.14983	0.234	0.093	3.72e-27	2	FCRL5
RPL261	3.41e-31	0.570425	0.836	0.777	8.55e-27	2	RPL26
RPS9	2.46e-30	0.593404	0.812	0.745	6.17e-26	2	RPS9
SPIB1	4.18e-30	0.849526	0.276	0.123	1.05e-25	2	SPIB
FCHSD21	2.69e-29	0.950488	0.302	0.151	6.74e-25	2	FCHSD2
KDM6B1	3.66e-29	0.953588	0.542	0.376	9.18e-25	2	KDM6B
RPL42	1.13e-28	0.547119	0.852	0.771	2.83e-24	2	RPL4
VPREB31	1.56e-28	0.737575	0.334	0.163	3.91e-24	2	VPREB3
RPS72	1.64e-28	0.523359	0.87	0.795	4.11e-24	2	RPS7
LYN1	2.01e-28	0.845066	0.422	0.251	5.04e-24	2	LYN
AFF31	1.44e-27	0.792761	0.205	0.08	3.62e-23	2	AFF3
CHD7	1.71e-27	0.941785	0.211	0.085	4.29e-23	2	CHD7
RPL61	2.56e-27	0.461925	0.906	0.853	6.41e-23	2	RPL6
VPS37B1	5.5e-27	0.876916	0.328	0.165	1.38e-22	2	VPS37B
SMIM141	6.57e-27	0.546159	0.518	0.319	1.65e-22	2	SMIM14
SESN3	2.25e-26	0.840259	0.273	0.13	5.64e-22	2	SESN3
RIPOR21	6.88e-26	0.889389	0.425	0.261	1.73e-21	2	RIPOR2
CXCR41	1.26e-25	0.290374	0.776	0.577	3.15e-21	2	CXCR4
TSPAN331	1.36e-25	0.765255	0.201	0.082	3.42e-21	2	TSPAN33
PKIG	2.4e-25	0.731977	0.235	0.105	6.02e-21	2	PKIG
RNASET2	2.6e-25	0.82687	0.338	0.187	6.52e-21	2	RNASET2
PIK3AP11	6.04e-25	0.733176	0.367	0.206	1.52e-20	2	PIK3AP1
PABPC12	1.66e-24	0.328501	0.968	0.882	4.17e-20	2	PABPC1
HSP90AA11	2.08e-24	0.681857	0.95	0.911	5.21e-20	2	HSP90AA1
RPS151	3.45e-24	0.5901	0.773	0.733	8.65e-20	2	RPS15
NAP1L11	3.49e-24	0.444423	0.843	0.724	8.76e-20	2	NAP1L1
IRF81	6.57e-24	0.592693	0.435	0.243	1.65e-19	2	IRF8
RPS242	1.64e-22	0.353464	0.968	0.939	4.11e-18	2	RPS24
PRDM21	2.72e-22	0.813405	0.419	0.275	6.82e-18	2	PRDM2
ZNF3311	2.93e-22	0.583592	0.547	0.36	7.34e-18	2	ZNF331
NR4A21	5.96e-22	0.521798	0.573	0.385	1.49e-17	2	NR4A2
SMAP21	1.21e-21	0.77687	0.531	0.403	3.03e-17	2	SMAP2
MT-ATP81	1.39e-21	0.469665	0.805	0.743	3.48e-17	2	MT-ATP8
SETX1	1.88e-21	0.838531	0.433	0.308	4.72e-17	2	SETX
RAC22	1.98e-21	0.456404	0.782	0.607	4.98e-17	2	RAC2
GRB21	4.31e-21	0.775303	0.542	0.439	1.08e-16	2	GRB2
ZNF395	6.54e-21	0.779022	0.211	0.099	1.64e-16	2	ZNF395
PTPN61	7.68e-21	0.743614	0.313	0.178	1.93e-16	2	PTPN6
REL2	1.56e-20	0.670274	0.492	0.341	3.9e-16	2	REL
RPL142	2.15e-20	0.460624	0.808	0.772	5.39e-16	2	RPL14
INPP5D1	3.3e-20	0.761089	0.417	0.283	8.28e-16	2	INPP5D
PARVG1	3.4e-20	0.793057	0.291	0.162	8.53e-16	2	PARVG
CXCR51	5.5e-20	0.698008	0.307	0.167	1.38e-15	2	CXCR5
TPT11	2.18e-19	0.221474	0.997	0.985	5.46e-15	2	TPT1
PFDN51	2.28e-19	0.549283	0.719	0.664	5.72e-15	2	PFDN5
PALM2-AKAP21	2.58e-19	0.921189	0.414	0.294	6.47e-15	2	PALM2-AKAP2
AL022718.11	6.99e-19	0.596677	0.68	0.639	1.75e-14	2	AL022718.1
MAP3K1	9.58e-19	0.771119	0.271	0.153	2.4e-14	2	MAP3K1
KLF2	2.16e-18	0.478403	0.484	0.326	5.42e-14	2	KLF2
RPL151	3.06e-18	0.407829	0.869	0.845	7.66e-14	2	RPL15
HSPH11	6.02e-18	0.671644	0.662	0.545	1.51e-13	2	HSPH1
GPR181	6.35e-18	0.773348	0.276	0.153	1.59e-13	2	GPR18
PDE4B1	8.04e-18	0.598432	0.375	0.23	2.02e-13	2	PDE4B
RASSF21	1.6e-17	0.761803	0.286	0.171	4.01e-13	2	RASSF2
LIMD21	2e-17	0.518929	0.529	0.385	5.02e-13	2	LIMD2
STRBP1	1.04e-16	0.735939	0.318	0.2	2.61e-12	2	STRBP
SMC6	1.18e-16	0.771689	0.255	0.146	2.95e-12	2	SMC6
CTSS	2.03e-16	0.578843	0.412	0.291	5.09e-12	2	CTSS
HSPD11	4.06e-16	1.00145	0.563	0.476	1.02e-11	2	HSPD1
SNX21	4.76e-16	0.691269	0.26	0.152	1.19e-11	2	SNX2
AC024293.11	9.17e-16	0.649528	0.513	0.43	2.3e-11	2	AC024293.1
SKIL1	1.12e-15	0.719017	0.469	0.367	2.81e-11	2	SKIL
PARP141	1.25e-15	0.930355	0.346	0.242	3.15e-11	2	PARP14
GPSM32	1.29e-15	0.639247	0.398	0.278	3.22e-11	2	GPSM3
RBM381	1.33e-15	0.655152	0.424	0.301	3.32e-11	2	RBM38
CD47	1.59e-15	0.63946	0.429	0.324	3.98e-11	2	CD47
WSB1	1.73e-15	0.595402	0.524	0.433	4.34e-11	2	WSB1
CDCA7L1	2.33e-15	0.69252	0.205	0.108	5.83e-11	2	CDCA7L
ITGA41	2.4e-15	0.649878	0.336	0.214	6.02e-11	2	ITGA4
ADAM191	3.54e-15	0.676882	0.234	0.131	8.89e-11	2	ADAM19
PIKFYVE1	5.17e-15	0.695366	0.253	0.151	1.3e-10	2	PIKFYVE
RPL7	5.6e-15	0.407634	0.693	0.649	1.4e-10	2	RPL7
P2RY101	7.95e-15	0.580775	0.307	0.184	1.99e-10	2	P2RY10
SP1401	1.48e-14	0.713951	0.297	0.192	3.71e-10	2	SP140
EIF2S31	1.49e-14	0.616415	0.549	0.474	3.72e-10	2	EIF2S3
LGALS91	1.79e-14	0.709398	0.278	0.172	4.48e-10	2	LGALS9
BOD1L11	3.76e-14	0.689334	0.403	0.306	9.42e-10	2	BOD1L1
PRKCB1	3.82e-14	0.692996	0.349	0.237	9.58e-10	2	PRKCB
PPP3CA	4.68e-14	0.84487	0.328	0.23	1.17e-09	2	PPP3CA
TOMM71	9.22e-14	0.451219	0.703	0.679	2.31e-09	2	TOMM7
CDKN1A	1.07e-13	0.482022	0.468	0.346	2.68e-09	2	CDKN1A
SYK1	1.14e-13	0.671004	0.305	0.202	2.87e-09	2	SYK
MTPN1	3.04e-13	0.574361	0.523	0.443	7.63e-09	2	MTPN
EZR1	3.12e-13	0.486219	0.693	0.62	7.83e-09	2	EZR
MT-CYB	3.26e-13	0.208538	0.979	0.968	8.17e-09	2	MT-CYB
AP001324.11	3.87e-13	0.535481	0.524	0.463	9.7e-09	2	AP001324.1
PPM1K1	4.41e-13	0.726507	0.343	0.245	1.1e-08	2	PPM1K
SYNGR21	8.24e-13	0.650369	0.37	0.271	2.07e-08	2	SYNGR2
LAT21	1.22e-12	0.584349	0.256	0.162	3.06e-08	2	LAT2
ARHGAP91	1.3e-12	0.570216	0.302	0.195	3.27e-08	2	ARHGAP9
FAM53B1	1.6e-12	0.629793	0.248	0.153	4.02e-08	2	FAM53B
HLA-DOB1	1.67e-12	0.651976	0.245	0.154	4.2e-08	2	HLA-DOB
RGS191	1.73e-12	0.572035	0.211	0.122	4.35e-08	2	RGS19
ORAI21	2.25e-12	0.80192	0.235	0.148	5.64e-08	2	ORAI2
P2RX51	2.56e-12	0.66307	0.239	0.145	6.42e-08	2	P2RX5
NCOA31	2.65e-12	0.500337	0.476	0.378	6.65e-08	2	NCOA3
DNAJA12	3.17e-12	0.47155	0.716	0.669	7.94e-08	2	DNAJA1
MTATP6P1	4.18e-12	0.353975	0.852	0.823	1.05e-07	2	MTATP6P1
SON1	7.07e-12	0.492662	0.641	0.612	1.77e-07	2	SON
FNBP4	7.57e-12	0.607469	0.315	0.221	1.9e-07	2	FNBP4
MT-CO2	9.25e-12	0.211092	0.972	0.956	2.32e-07	2	MT-CO2
DDX211	1.08e-11	0.826939	0.451	0.385	2.72e-07	2	DDX21
PXK1	1.17e-11	0.645538	0.286	0.195	2.94e-07	2	PXK
UBA521	1.2e-11	0.388891	0.726	0.718	3.01e-07	2	UBA52
PNISR	1.47e-11	0.543907	0.477	0.398	3.69e-07	2	PNISR
AC007969.1	1.54e-11	0.582151	0.503	0.449	3.87e-07	2	AC007969.1
CD531	2.97e-11	0.428057	0.523	0.417	7.45e-07	2	CD53
NACA1	3.16e-11	0.43947	0.683	0.69	7.93e-07	2	NACA
CCDC50	3.45e-11	0.630545	0.263	0.174	8.65e-07	2	CCDC50
RPL22	4.61e-11	0.520491	0.528	0.465	1.16e-06	2	RPL22
TRAF51	4.94e-11	0.567031	0.252	0.161	1.24e-06	2	TRAF5
RPL24	5.99e-11	0.377272	0.685	0.653	1.5e-06	2	RPL24
TRIM381	7.74e-11	0.704613	0.354	0.266	1.94e-06	2	TRIM38
MYCBP21	8.4e-11	0.548522	0.42	0.334	2.11e-06	2	MYCBP2
ZBTB101	8.91e-11	0.628071	0.234	0.149	2.23e-06	2	ZBTB10
YPEL51	1.87e-10	0.434704	0.646	0.598	4.69e-06	2	YPEL5
MT-CO12	2.29e-10	0.226335	0.976	0.955	5.75e-06	2	MT-CO1
SH3BP51	3.55e-10	0.484004	0.321	0.231	8.9e-06	2	SH3BP5
RBM391	5.43e-10	0.35759	0.698	0.675	1.36e-05	2	RBM39
HNRNPH11	5.52e-10	0.3919	0.651	0.62	1.38e-05	2	HNRNPH1
CHMP1B1	6.37e-10	0.694633	0.381	0.3	1.6e-05	2	CHMP1B
ZC3HAV11	7e-10	0.667743	0.456	0.385	1.76e-05	2	ZC3HAV1
GAS51	8.7e-10	0.554903	0.455	0.392	2.18e-05	2	GAS5
SP140L	1.03e-09	0.585926	0.209	0.131	2.57e-05	2	SP140L
RPLP01	1.03e-09	0.495742	0.596	0.564	2.58e-05	2	RPLP0
CELF21	1.29e-09	0.384717	0.369	0.26	3.23e-05	2	CELF2
PPP1R9B1	1.31e-09	0.542158	0.222	0.145	3.29e-05	2	PPP1R9B
CHD11	1.55e-09	0.551338	0.344	0.255	3.9e-05	2	CHD1
MKNK21	2.13e-09	0.515922	0.523	0.462	5.33e-05	2	MKNK2
CD79B1	2.13e-09	0.45857	0.286	0.194	5.34e-05	2	CD79B
IFNGR2	2.88e-09	0.579378	0.214	0.142	7.22e-05	2	IFNGR2
ARHGAP25	3.1e-09	0.497374	0.247	0.164	7.77e-05	2	ARHGAP25
RB11	3.35e-09	0.62421	0.326	0.249	8.4e-05	2	RB1
STX71	4.15e-09	0.586572	0.248	0.174	0.000104153	2	STX7
PLCG21	6.09e-09	0.4977	0.328	0.244	0.000152596	2	PLCG2
SF11	6.49e-09	0.451246	0.594	0.573	0.000162791	2	SF1
EIF3E1	9.04e-09	0.507382	0.472	0.431	0.000226653	2	EIF3E
GDI21	1.31e-08	0.521108	0.513	0.468	0.000328383	2	GDI2
IER51	1.38e-08	0.997649	0.375	0.32	0.000344708	2	IER5
MOB1A1	1.42e-08	0.412792	0.508	0.451	0.000354794	2	MOB1A
ANKRD441	1.88e-08	0.56988	0.291	0.208	0.000471631	2	ANKRD44
CORO1A1	1.92e-08	0.351522	0.49	0.39	0.000480437	2	CORO1A
CCNT11	2e-08	0.45359	0.258	0.177	0.000500371	2	CCNT1
TMC81	2.3e-08	0.437256	0.273	0.188	0.000577731	2	TMC8
HSPA1B	3.53e-08	1.00614	0.554	0.516	0.000884051	2	HSPA1B
ACAP11	4.53e-08	0.399193	0.292	0.211	0.00113624	2	ACAP1
ZCCHC71	4.61e-08	0.625041	0.274	0.206	0.00115535	2	ZCCHC7
SRRM2	5.04e-08	0.438249	0.552	0.531	0.00126256	2	SRRM2
RASGEF1B1	5.4e-08	0.633808	0.307	0.236	0.0013549	2	RASGEF1B
SSH21	5.69e-08	0.529739	0.239	0.169	0.00142759	2	SSH2
DDX3X1	1.03e-07	0.35186	0.628	0.6	0.00258374	2	DDX3X
OAZ11	1.31e-07	0.235036	0.821	0.799	0.00327624	2	OAZ1
NCKAP1L1	1.64e-07	0.493687	0.312	0.243	0.00412115	2	NCKAP1L
SATB1	2.18e-07	0.493215	0.208	0.14	0.00546937	2	SATB1
CHD21	2.3e-07	0.399537	0.317	0.242	0.00576211	2	CHD2
CYB561A31	2.37e-07	0.550554	0.226	0.159	0.00593062	2	CYB561A3
SLC38A11	2.57e-07	0.464614	0.427	0.355	0.0064498	2	SLC38A1
USP361	2.79e-07	0.495767	0.242	0.171	0.00699252	2	USP36
CMTM61	3.15e-07	0.57191	0.404	0.36	0.00790716	2	CMTM6
WASHC41	3.27e-07	0.576399	0.227	0.165	0.00819733	2	WASHC4
PDE7A2	4.39e-07	0.447103	0.245	0.176	0.0110077	2	PDE7A
PTK2B1	4.57e-07	0.497151	0.37	0.308	0.0114603	2	PTK2B
DNAJB11	5.11e-07	0.49179	0.654	0.641	0.0128058	2	DNAJB1
OTUD11	5.28e-07	0.619763	0.213	0.151	0.0132317	2	OTUD1
RLF	6.41e-07	0.566325	0.203	0.141	0.0160658	2	RLF
CNN22	6.64e-07	0.318245	0.627	0.589	0.0166356	2	CNN2
STAT61	7.12e-07	0.54615	0.334	0.277	0.017849	2	STAT6
ITSN21	7.29e-07	0.431094	0.417	0.354	0.0182818	2	ITSN2
RPL34P27	8.18e-07	0.460129	0.391	0.345	0.0205168	2	RPL34P27
AP1B11	9.09e-07	0.493518	0.224	0.165	0.0227905	2	AP1B1
PLEKHA21	1.18e-06	0.34602	0.461	0.386	0.0296116	2	PLEKHA2
IL4R1	1.31e-06	0.730334	0.239	0.183	0.0328994	2	IL4R
PPP4R3A2	1.46e-06	0.5037	0.364	0.31	0.0364999	2	PPP4R3A
TPP11	1.7e-06	0.508105	0.394	0.348	0.0425056	2	TPP1
RPL13P12	2.08e-06	0.465564	0.325	0.268	0.0521957	2	RPL13P12
GBP4	2.1e-06	0.460835	0.222	0.157	0.0527432	2	GBP4
PAPOLA1	2.18e-06	0.398831	0.487	0.453	0.0547586	2	PAPOLA
AREG1	2.51e-06	0.256656	0.237	0.165	0.0628079	2	AREG
SMCHD1	3.24e-06	0.525704	0.318	0.262	0.0811523	2	SMCHD1
TAF1D1	3.28e-06	0.496837	0.38	0.333	0.0822725	2	TAF1D
PPP1R16B	3.64e-06	0.407967	0.229	0.166	0.0911367	2	PPP1R16B
FCRLA1	3.66e-06	0.425752	0.213	0.151	0.0917421	2	FCRLA
RPL6P27	3.75e-06	0.429124	0.401	0.36	0.093989	2	RPL6P27
ARHGEF11	4.21e-06	0.405022	0.383	0.327	0.105644	2	ARHGEF1
ARHGAP171	5.06e-06	0.510303	0.289	0.234	0.126733	2	ARHGAP17
FOXP1	5.26e-06	0.530472	0.362	0.314	0.131949	2	FOXP1
CD821	5.98e-06	0.47664	0.315	0.258	0.149969	2	CD82
SKAP21	6.08e-06	0.470701	0.276	0.216	0.152382	2	SKAP2
KMT2E1	7.24e-06	0.492614	0.484	0.456	0.181553	2	KMT2E
[truncated: 11,844 more rows]
