# Supplementary material for: PPARγ Targets-Derived Diagnostic and Prognostic Index for Papillary Thyroid Cancer
Source: Cancers (Basel). 2021 Oct 12;13(20):5110. doi: 10.3390/cancers13205110 (PMC8533916; doi:10.3390/cancers13205110)
Supplement: Supplementary file 1 [file cancers-13-05110-s001.zip › Table S4.xlsx]

## Sheet: Table S4
Table S4: Prognostic value of PPARγ target genes in predicting disease-specific survival.
PPARG target gene	N	HR	95% CI	Wald-test P	Log-rank P
DBI	491	0.23	0.068-0.75	0.015	0.010079
TSC22D1	491	0.52	0.29-0.94	0.03	0.03089
GPD1	491	0.39	0.17-0.89	0.025	0.019383
G0S2	491	0.79	0.57-1.1	0.167	0.1797
HMOX1	491	0.67	0.35-1.3	0.219	0.21965
HCAR1	491	1.1	0.72-1.7	0.656	0.65627
NAMPT	491	0.78	0.32-1.9	0.587	0.58612
INSR	491	0.36	0.094-1.4	0.13	0.13504
TFF2	491	1.2	0.89-1.5	0.25	0.29648
PGK1	491	0.78	0.18-3.4	0.741	0.7459
PKM	491	1	0.28-3.6	0.979	0.97888
APOE	491	0.48	0.3-0.77	0.002	0.00056603
PTGS2	491	0.74	0.53-1	0.069	0.087734
LRP1	491	2.1	0.75-5.8	0.161	0.15487
SCARB1	491	0.56	0.19-1.7	0.301	0.28576
SGK1	491	0.73	0.34-1.6	0.423	0.4205
BRCA1	491	0.64	0.22-1.9	0.412	0.3988
SAT1	491	0.29	0.13-0.66	0.003	0.010037
BCL2	491	1.2	0.58-2.7	0.569	0.57251
CAV1	491	0.79	0.43-1.5	0.449	0.45051
CYP27A1	491	0.33	0.16-0.68	0.003	0.0020874
GHITM	491	0.85	0.14-5.4	0.864	0.86345
TXNIP	491	0.43	0.18-1.1	0.066	0.080217
SDC1	491	0.72	0.32-1.6	0.429	0.43386
REN	491	0.73	0.55-0.95	0.021	0.027543
CDKN1A	491	0.5	0.25-1	0.05	0.058668
SHBG	491	1.3	0.62-2.6	0.509	0.5131
GCK	491	1.1	0.73-1.5	0.778	0.77794
SLC9A1	491	0.96	0.19-5	0.965	0.96476
CAT	491	0.44	0.18-1.1	0.073	0.10811
APOA1	491	1.1	0.8-1.4	0.643	0.65374
SLC22A5	491	5.7	0.86-37	0.071	0.086079
CTSL1	491	0.35	0.1-1.2	0.103	0.15899
TNFSF10	491	0.55	0.24-1.2	0.144	0.14966
TNIP1	491	3	0.49-18	0.233	0.2542
KLF4	491	0.45	0.25-0.8	0.007	0.011354
IRF1	491	0.5	0.19-1.4	0.173	0.15057
PLIN2	491	0.27	0.1-0.73	0.009	0.012593
UGT1A9	491	1.3	0.87-1.8	0.221	0.259
