# Supplementary material for: PPARγ Targets-Derived Diagnostic and Prognostic Index for Papillary Thyroid Cancer
Source: Cancers (Basel). 2021 Oct 12;13(20):5110. doi: 10.3390/cancers13205110 (PMC8533916; doi:10.3390/cancers13205110)
Supplement: Supplementary file 1 [file cancers-13-05110-s001.zip › Table S5.xlsx]

## Sheet: Table S5
Table S5: A list of experimentally validated PPARγ target genes.
PPARG target gene	Species	Tissue/Cell Types	Regulation	Reference (PMID)
DBI	human	adipose tissue	up	12015306
TSC22D1	human	colon epithelium	up	12468551
GPD1	human	adipose tissue	up	15232616
G0S2	human	adipose tissue	up	16086669
HMOX1	human	endothelium, vascular smooth muscle	up	17413033
HCAR1	human	adipose tissue	up	19633298
NAMPT	human	macrophage	up	20608974
INSR	human	liver	up	18310298
TFF2	human	MKN45 gastric epithelial cells	up	17118693
PGK1	human	MDA-MB-231 and MCF-7 breast cancer cells	up	23130662
PKM	human	MDA-MB-231 and MCF-7 breast cancer cells	up	23130662
APOE	human	macrophage	up	11439103
PTGS2	human	epithelium	up	10075740
LRP1	human	adipose tissue	up	12551936
SCARB1	human	liver	up	12763030
SGK1	human	kidney	up	12923071
BRCA1	human	breast cancer cells	up	12934104
SAT1	human	Caco-2 colon adenocarcinoma cells	up	14750214
BCL2	human	colon cancer cells	up	15067355
CAV1	human	macrophage	up	15314095
CYP27A1	human	macrophage (Mono Mac 6)	up	15340076
GHITM	human	adipose tissue	up	16380219
VEGFA	human	endometrium	down	16400517
TXNIP	human	macrophage	up	17579352
SDC1	human	prostate cancer	up	18450755
REN	human	kidney	up	17785633
CDKN1A	human	monocyte	up	19103521
SHBG	human	liver	up	19179433
GCK	human	liver	up	19366697
SLC9A1	human	breast cancer cells	up	19887620
CAT	human	adipose tissue	up	20075562
APOA1	human	liver	up	20371549
SLC22A5	human	intestinal mucosa	up	20558736
CTSL1	human	macrophage	up	21700710
TNFSF10	human	macrophage	up	21846721
TNIP1	human	HeLa cells?	up	22001530
KLF4	human	colon carcinoma	up	23275339
IRF1	human	vascular smooth muscle	up	14656743
PLIN2	human	Caco2 cells	up	16197558
UGT1A9	human	COS cells	up	12582161
