# Supplementary material for: PPARγ Targets-Derived Diagnostic and Prognostic Index for Papillary Thyroid Cancer
Source: Cancers (Basel). 2021 Oct 12;13(20):5110. doi: 10.3390/cancers13205110 (PMC8533916; doi:10.3390/cancers13205110)
Supplement: Supplementary file 1 [file cancers-13-05110-s001.zip › Table S6.xlsx]

## Sheet: Table S6
Table S6: List of KOVA-reported mutations in PPARG in healthy Korean population.
Chrom	Genomic pos	Gene RefGene	Snp138 Avsnp142	Ref allele	Alt allele	Func refgene	AF	Genedetail refgene	Genome browser
chr3	12299313	SYN2,PPARG	rs9853146	A	G	intergenic		dist 65781 dist 30036	view
chr3	12299345	SYN2,PPARG	rs62242085	G	T	intergenic		dist 65813 dist 30004	view
chr3	12299365	SYN2,PPARG	rs71304096	A	G	intergenic		dist 65833 dist 29984	view
chr3	12299372	SYN2,PPARG	rs150173014	G	A	intergenic		dist 65840 dist 29977	view
chr3	12299426	SYN2,PPARG	-	G	A	intergenic		dist 65894 dist 29923	view
chr3	12299491	SYN2,PPARG	-	A	T	intergenic		dist 65959 dist 29858	view
chr3	12299510	SYN2,PPARG	rs548895817	G	A	intergenic		dist 65978 dist 29839	view
chr3	12299615	SYN2,PPARG	rs71304097	C	A	intergenic		dist 66083 dist 29734	view
chr3	12299722	SYN2,PPARG	rs35057507	G	A	intergenic		dist 66190 dist 29627	view
chr3	12299945	SYN2,PPARG	rs13067702	G	C	intergenic		dist 66413 dist 29404	view
chr3	12299957	SYN2,PPARG	rs1822535	G	T	intergenic		dist 66425 dist 29392	view
chr3	12300053	SYN2,PPARG	rs553712481	A	C	intergenic		dist 66521 dist 29296	view
chr3	12393053	PPARG	-	A	G	UTR5		NM_015869:c.-39A>G	view
chr3	12393213	PPARG	-	G	T	intronic		-	view
chr3	12393221	PPARG	-	G	T	intronic		-	view
chr3	12393247	PPARG	rs562732546	T	A	intronic		-	view
chr3	12393250	PPARG	-	C	T	intronic		-	view
chr3	12421466	PPARG	-	AC	A	intronic		-	view
chr3	12447319	PPARG	rs192312813	C	T	intronic		-	view
chr3	12447750	PPARG	rs41293379	T	C	intronic		-	view
chr3	12458180	PPARG	rs781116720	C	T	intronic		-	view
chr3	12458274	PPARG	rs13306747	C	G	exonic		-	view
chr3	12475557	PPARG	rs3856806	C	T	exonic		-	view
chr3	12475632	PPARG	rs770898588	G	A	exonic		-	view
chr3	12475666	PPARG	-	C	T	UTR3		NM_138712:c.*22C>T,NM_005037:c.*22C>T,NM_138711:c.*22C>T,NM_015869:c.*22C>T	view
chr3	12475668	PPARG	-	A	C	UTR3		NM_138712:c.*24A>C,NM_005037:c.*24A>C,NM_138711:c.*24A>C,NM_015869:c.*24A>C	view
